# Supplementary material for: Large-scale phylogenomic analysis suggests three ancient superclades of the WUSCHEL-RELATED HOMEOBOX transcription factor family in plants
Source: PLoS One. 2019 Oct 11;14(10):e0223521. doi: 10.1371/journal.pone.0223521 (PMC6788696; doi:10.1371/journal.pone.0223521)
Supplement: S3 Table — (XLSX) [file pone.0223521.s010.xlsx]

## Sheet: Sheet1
Species	Genome	Type	Name	Arabidopsis Gene Name	Chromosome	Synteny Score	Analysis Link
Arabidopsis thaliana	(v10.02 unmasked)	query	AT2G17950.1	WUS	2	0	https://genomevolution.org/r/13b7t
Amaranthus hypochondriacus	v.PGA2_1_2212017: (vv.PGA2_1_2212017 unmasked)	syntelog	AH006421-RA		Scaffold_3	11
Amaranthus hypochondriacus	v.PGA2_1_2212017: (vv.PGA2_1_2212017 unmasked)	proxy for region	pos 25564785		Scaffold_2	6
Amaranthus hypochondriacus	v.PGA2_1_2212017: (vv.PGA2_1_2212017 unmasked)	proxy for region	pos 10429345		Scaffold_1	4
Arabidopsis thaliana	(v10.02 unmasked)	proxy for region	pos 17078376		4	14
Arabidopsis thaliana	(v10.02 unmasked)	proxy for region	pos 26456476		5	4
Arabidopsis thaliana	(v10.02 unmasked)	proxy for region	pos 19018853		3	4
Arabidopsis thaliana	(v10.02 unmasked)	proxy for region	pos 28434648		1	4
Carica papaya	(v0.5 unmasked)	syntelog	EVM prediction supercontig_6.240		supercontig_6	24
Carica papaya	(v0.5 unmasked)	proxy for region	pos 1390020		supercontig_37	4
Solanum lycopersicum	(v3.10 unmasked)	syntelog	CDS:Solyc02g083950.3.1.3		SL3.0ch02	8
Solanum lycopersicum	(v3.10 unmasked)	proxy for region	pos 5128564		SL3.0ch03	7
Spirodela polyrhiza	The map-based genome sequence of Spirodela polyrhiza aligned with its chromosomes, a reference for karyotype evolution: (v3.1 unmasked)	syntelog	Spipo1G0063400		S02	15
Spirodela polyrhiza	The map-based genome sequence of Spirodela polyrhiza aligned with its chromosomes, a reference for karyotype evolution: (v3.1 unmasked)	proxy for region	pos 2253404		S20	5
Arabidopsis thaliana	(v10.02 unmasked)	query	AT3G18010.1	WOX1	3	0	https://genomevolution.org/r/13b44
Arabidopsis thaliana	(v10.02 unmasked)	proxy for region	pos 17966074		1	9
Arabidopsis thaliana	(v10.02 unmasked)	syntelog	AT2G01500.1	WOX6	2	4
Carica papaya	(v0.5 unmasked)	syntelog	EVM prediction supercontig_3.398		supercontig_3	15
Nelumbo nucifera	Nelumbo nucifera cultivar Chinese Tai-zi lotus, whole genome shotgun sequence: (vTZ-Chrs unmasked)	proxy for region	pos 77800337		3	4
Solanum lycopersicum	(v3.10 unmasked)	proxy for region	pos 42894660		SL3.0ch06	5
Solanum lycopersicum	(v3.10 unmasked)	syntelog	CDS:Solyc03g118770.3.1.2		SL3.0ch03	5
Solanum lycopersicum	(v3.10 unmasked)	proxy for region	pos 68922300		SL3.0ch03	4
Arabidopsis thaliana	(v10.02 unmasked)	query	AT5G59340.1	WOX2	5	0	https://genomevolution.org/r/13b93
Amaranthus hypochondriacus	v.PGA2_1_2212017: (vv.PGA2_1_2212017 unmasked)	proxy for region	pos 13841453		Scaffold_8	6
Amaranthus hypochondriacus	v.PGA2_1_2212017: (vv.PGA2_1_2212017 unmasked)	syntelog	AH013658-RA		Scaffold_8	4
Amborella trichopoda	08/2012: Amborella trichopoda: (v1.0.27 unmasked)	proxy for region	pos 5386448		AmTr_v1.0_scaffold00012	4
Ananas comosus	(v6 unmasked)	syntelog	Aco001509.1		LG18	4
Aquilegia coerulea	(v3.1 unmasked)	proxy for region	pos 5868900		1	4
Arabidopsis thaliana	(v10.02 unmasked)	proxy for region	pos 17128567		3	6
Carica papaya	(v0.5 unmasked)	proxy for region	pos 683865		supercontig_81	4
Arabidopsis thaliana	(v10.02 unmasked)	query	AT2G28610.1	WOX3	2	0	https://genomevolution.org/r/13b98
Amaranthus hypochondriacus	v.PGA2_1_2212017: (vv.PGA2_1_2212017 unmasked)	syntelog	AH013168-RA		Scaffold_8	8
Amaranthus hypochondriacus	v.PGA2_1_2212017: (vv.PGA2_1_2212017 unmasked)	syntelog	AH021537-RA		Scaffold_14	4
Amaranthus hypochondriacus	v.PGA2_1_2212017: (vv.PGA2_1_2212017 unmasked)	proxy for region	pos 9472050		Scaffold_15	4
Amaranthus hypochondriacus	v.PGA2_1_2212017: (vv.PGA2_1_2212017 unmasked)	proxy for region	pos 23905074		Scaffold_1	4
Ananas comosus	(v6 unmasked)	proxy for region	pos 14495243		LG04	8
Ananas comosus	(v6 unmasked)	proxy for region	pos 1060056		LG13	7
Ananas comosus	(v6 unmasked)	syntelog	Aco001509.1		LG18	6
Ananas comosus	(v6 unmasked)	syntelog	Aco007021.1		LG23	4
Aquilegia coerulea	(v3.1 unmasked)	proxy for region	pos 43221735		1	4
Aquilegia coerulea	(v3.1 unmasked)	proxy for region	pos 43788186		1	4
Arabidopsis thaliana	(v10.02 unmasked)	syntelog	AT5G59920.1	ULI3	5	7
Arabidopsis thaliana	(v10.02 unmasked)	proxy for region	pos 2390970		1	7
Carica papaya	(v0.5 unmasked)	syntelog	EVM prediction supercontig_139.11		supercontig_139	9
Carica papaya	(v0.5 unmasked)	syntelog	EVM prediction supercontig_190.1		supercontig_190	5
Spirodela polyrhiza	The map-based genome sequence of Spirodela polyrhiza aligned with its chromosomes, a reference for karyotype evolution: (v3.1 unmasked)	proxy for region	pos 947731		S01	9
Spirodela polyrhiza	The map-based genome sequence of Spirodela polyrhiza aligned with its chromosomes, a reference for karyotype evolution: (v3.1 unmasked)	syntelog	Spipo22G0034400		S10	6
Arabidopsis thaliana	(v10.02 unmasked)	query	AT1G46480.1	WOX4	1	0	https://genomevolution.org/r/13b9d
Amaranthus hypochondriacus	v.PGA2_1_2212017: (vv.PGA2_1_2212017 unmasked)	syntelog	AH008418-RA		Scaffold_5	5
Carica papaya	(v0.5 unmasked)	syntelog	EVM prediction supercontig_21.167		supercontig_21	6
Arabidopsis thaliana	(v10.02 unmasked)	query	AT3G11260.1	WOX5	3	0	https://genomevolution.org/r/13b9j
Amaranthus hypochondriacus	v.PGA2_1_2212017: (vv.PGA2_1_2212017 unmasked)	proxy for region	pos 3661102		Scaffold_16	11
Amaranthus hypochondriacus	v.PGA2_1_2212017: (vv.PGA2_1_2212017 unmasked)	syntelog	AH016361-RA		Scaffold_10	10
Ananas comosus	(v6 unmasked)	proxy for region	pos 1350181		LG13	5
Arabidopsis thaliana	(v10.02 unmasked)	syntelog	AT5G05770.1	WOX7	5	14
Arabidopsis thaliana	(v10.02 unmasked)	query	AT2G01500.1	WOX6	2	0	https://genomevolution.org/r/13b9r
Amaranthus hypochondriacus	v.PGA2_1_2212017: (vv.PGA2_1_2212017 unmasked)	proxy for region	pos 7274036		Scaffold_3	5
Amborella trichopoda	08/2012: Amborella trichopoda: (v1.0.27 unmasked)	syntelog	evm_27.model.AmTr_v1.0_scaffold00010.77		AmTr_v1.0_scaffold00010	4
Aquilegia coerulea	(v3.1 unmasked)	syntelog	Aqcoe3G000600.1.v3.1		3	4
Arabidopsis thaliana	(v10.02 unmasked)	proxy for region	pos 26728170		1	5
Arabidopsis thaliana	(v10.02 unmasked)	proxy for region	pos 5162085		1	4
Carica papaya	(v0.5 unmasked)	syntelog	EVM prediction supercontig_65.153		supercontig_65	10
Carica papaya	(v0.5 unmasked)	proxy for region	pos 3227416		supercontig_2	6
Nelumbo nucifera	Nelumbo nucifera cultivar Chinese Tai-zi lotus, whole genome shotgun sequence: (vTZ-Chrs unmasked)	proxy for region	pos 54914245		4	4
Arabidopsis thaliana	(v10.02 unmasked)	query	AT5G05770.1	WOX7	5	0	https://genomevolution.org/r/13b9v
Amaranthus hypochondriacus	v.PGA2_1_2212017: (vv.PGA2_1_2212017 unmasked)	proxy for region	pos 3661102		Scaffold_16	12
Amaranthus hypochondriacus	v.PGA2_1_2212017: (vv.PGA2_1_2212017 unmasked)	proxy for region	pos 20115203		Scaffold_10	4
Ananas comosus	(v6 unmasked)	proxy for region	pos 207487		LG13	5
Arabidopsis thaliana	(v10.02 unmasked)	syntelog	AT3G11260.1	WOX5	3	9
Carica papaya	(v0.5 unmasked)	syntelog	EVM prediction supercontig_19.199		supercontig_19	17
Spirodela polyrhiza	The map-based genome sequence of Spirodela polyrhiza aligned with its chromosomes, a reference for karyotype evolution: (v3.1 unmasked)	syntelog	Spipo23G0004500		S01	4
Arabidopsis thaliana	(v10.02 unmasked)	query	AT5G45980.1	WOX8	5	0	https://genomevolution.org/r/13b3q
Amaranthus hypochondriacus	v.PGA2_1_2212017: (vv.PGA2_1_2212017 unmasked)	syntelog	AH015282-RA		Scaffold_9	8
Amborella trichopoda	08/2012: Amborella trichopoda: (v1.0.27 unmasked)	syntelog	evm_27.model.AmTr_v1.0_scaffold00021.149		AmTr_v1.0_scaffold00021	9
Arabidopsis thaliana	(v10.02 unmasked)	proxy for region	pos 10183903		4	7
Arabidopsis thaliana	(v10.02 unmasked)	syntelog	AT2G33880.1	WOX9	2	4
Carica papaya	(v0.5 unmasked)	syntelog	EVM prediction supercontig_7.12		supercontig_7	11
Solanum lycopersicum	(v3.10 unmasked)	proxy for region	pos 2882117		SL3.0ch10	6
Solanum lycopersicum	(v3.10 unmasked)	syntelog	CDS:Solyc02g077390.2.1.2		SL3.0ch02	4
Spirodela polyrhiza	(voxford_v3 unmasked)	syntelog	Sp08g00591		8	9
Arabidopsis thaliana	(v10.02 unmasked)	query	AT2G33880.1	WOX9	2	0	https://genomevolution.org/r/13ba1
Amaranthus hypochondriacus	v.PGA2_1_2212017: (vv.PGA2_1_2212017 unmasked)	syntelog	AH015282-RA		Scaffold_9	12
Amaranthus hypochondriacus	v.PGA2_1_2212017: (vv.PGA2_1_2212017 unmasked)	proxy for region	pos 2757656		Scaffold_1	5
Amborella trichopoda	08/2012: Amborella trichopoda: (v1.0.27 unmasked)	syntelog	evm_27.model.AmTr_v1.0_scaffold00021.149		AmTr_v1.0_scaffold00021	4
Arabidopsis thaliana	(v10.02 unmasked)	proxy for region	pos 10036966		1	7
Arabidopsis thaliana	(v10.02 unmasked)	proxy for region	pos 10096951		1	5
Carica papaya	(v0.5 unmasked)	syntelog	EVM prediction supercontig_7.12		supercontig_7	8
Carica papaya	(v0.5 unmasked)	proxy for region	pos 55397		supercontig_27	6
Spirodela polyrhiza	The map-based genome sequence of Spirodela polyrhiza aligned with its chromosomes, a reference for karyotype evolution: (v3.1 unmasked)	syntelog	Spipo26G0022200		S08	5
Spirodela polyrhiza	The map-based genome sequence of Spirodela polyrhiza aligned with its chromosomes, a reference for karyotype evolution: (v3.1 unmasked)	syntelog	Spipo18G0014300		S19	4
Arabidopsis thaliana	(v10.02 unmasked)	query	AT1G20710.1	WOX10	1	0	https://genomevolution.org/r/13ba8
Amaranthus hypochondriacus	v.PGA2_1_2212017: (vv.PGA2_1_2212017 unmasked)	proxy for region	pos 7550605		Scaffold_11	4
Amborella trichopoda	08/2012: Amborella trichopoda: (v1.0.27 unmasked)	syntelog	evm_27.model.AmTr_v1.0_scaffold00044.164		AmTr_v1.0_scaffold00044	9
Amborella trichopoda	08/2012: Amborella trichopoda: (v1.0.27 unmasked)	proxy for region	pos 1504960		AmTr_v1.0_scaffold00044	4
Ananas comosus	(v6 unmasked)	proxy for region	pos 8376539		LG22	5
Ananas comosus	(v6 unmasked)	syntelog	Aco013026.1		LG25	6
Ananas comosus	(v6 unmasked)	proxy for region	pos 13726444		LG03	5
Ananas comosus	(v6 unmasked)	syntelog	Aco011844.1		LG08	6
Aquilegia coerulea	(v3.1 unmasked)	syntelog	Aqcoe5G119500.1.v3.1		5	8
Arabidopsis thaliana	(v10.02 unmasked)	proxy for region	pos 28655914		1	7
Arabidopsis thaliana	(v10.02 unmasked)	syntelog	AT4G35550.1	WOX13	4	5
Carica papaya	(v0.5 unmasked)	syntelog	EVM prediction supercontig_26.173		supercontig_26	14
Nelumbo nucifera	Nelumbo nucifera cultivar Chinese Tai-zi lotus, whole genome shotgun sequence: (vTZ-Chrs unmasked)	syntelog	evm.model.chr6.84		5	7
Solanum lycopersicum	(v3.10 unmasked)	proxy for region	pos 66355425		SL3.0ch04	4
Spirodela polyrhiza	The map-based genome sequence of Spirodela polyrhiza aligned with its chromosomes, a reference for karyotype evolution: (v3.1 unmasked)	syntelog	Spipo1G0055700		S02	8
Spirodela polyrhiza	The map-based genome sequence of Spirodela polyrhiza aligned with its chromosomes, a reference for karyotype evolution: (v3.1 unmasked)	proxy for region	pos 2474638		S20	4
Arabidopsis thaliana	(v10.02 unmasked)	query	AT3G03660.1	WOX11	3	0	https://genomevolution.org/r/13bae
Amaranthus hypochondriacus	v.PGA2_1_2212017: (vv.PGA2_1_2212017 unmasked)	proxy for region	pos 15423803		Scaffold_12	5
Amaranthus hypochondriacus	v.PGA2_1_2212017: (vv.PGA2_1_2212017 unmasked)	proxy for region	pos 26323588		Scaffold_4	3
Amborella trichopoda	08/2012: Amborella trichopoda: (v1.0.27 unmasked)	proxy for region	pos 1073023		AmTr_v1.0_scaffold00004	5
Aquilegia coerulea	(v3.1 unmasked)	proxy for region	pos 3089343		1	7
Arabidopsis thaliana	(v10.02 unmasked)	syntelog	AT5G17810.1	WOX12	5	9
Carica papaya	(v0.5 unmasked)	proxy for region	pos 596007		supercontig_161	8
Carica papaya	(v0.5 unmasked)	syntelog	EVM prediction supercontig_73.3		supercontig_73	5
Spirodela polyrhiza	The map-based genome sequence of Spirodela polyrhiza aligned with its chromosomes, a reference for karyotype evolution: (v3.1 unmasked)	proxy for region	pos 655993		S03	4
Arabidopsis thaliana	(v10.02 unmasked)	query	AT5G17810.1	WOX12	5	0
Amborella trichopoda	08/2012: Amborella trichopoda: (v1.0.27 unmasked)	proxy for region	pos 982752		AmTr_v1.0_scaffold00004	4
Arabidopsis thaliana	(v10.02 unmasked)	syntelog	AT3G03660.2	WOX11	3	5
Carica papaya	(v0.5 unmasked)	syntelog	EVM prediction supercontig_73.3		supercontig_73	8
Arabidopsis thaliana	(v10.02 unmasked)	query	AT4G35550.1	WOX13	4	0	https://genomevolution.org/r/13ban
Amaranthus hypochondriacus	v.PGA2_1_2212017: (vv.PGA2_1_2212017 unmasked)	syntelog	AH005965-RA		Scaffold_3	4
Amborella trichopoda	08/2012: Amborella trichopoda: (v1.0.27 unmasked)	syntelog	evm_27.model.AmTr_v1.0_scaffold00044.164		AmTr_v1.0_scaffold00044	8
Ananas comosus	(v6 unmasked)	proxy for region	pos 13709484		LG03	6
Ananas comosus	(v6 unmasked)	syntelog	Aco013026.1		LG25	4
Aquilegia coerulea	(v3.1 unmasked)	syntelog	Aqcoe6G173100.1.v3.1		6	8
Aquilegia coerulea	(v3.1 unmasked)	syntelog	Aqcoe5G119500.1.v3.1		5	6
Arabidopsis thaliana	(v10.02 unmasked)	proxy for region	pos 7642486		2	11
Arabidopsis thaliana	(v10.02 unmasked)	syntelog	AT1G20700.1	WOX14	1	4
Carica papaya	(v0.5 unmasked)	syntelog	EVM prediction supercontig_6.359		supercontig_6	6
Spirodela polyrhiza	The map-based genome sequence of Spirodela polyrhiza aligned with its chromosomes, a reference for karyotype evolution: (v3.1 unmasked)	syntelog	Spipo1G0055700		S02	5
Spirodela polyrhiza	The map-based genome sequence of Spirodela polyrhiza aligned with its chromosomes, a reference for karyotype evolution: (v3.1 unmasked)	syntelog	Spipo16G0025000		S14	4
Arabidopsis thaliana	(v10.02 unmasked)	query	AT1G20700.1	WOX14	1	0	https://genomevolution.org/r/13bav
Amaranthus hypochondriacus	v.PGA2_1_2212017: (vv.PGA2_1_2212017 unmasked)	proxy for region	pos 7550605		Scaffold_11	4
Amborella trichopoda	08/2012: Amborella trichopoda: (v1.0.27 unmasked)	syntelog	evm_27.model.AmTr_v1.0_scaffold00044.164		AmTr_v1.0_scaffold00044	9
Amborella trichopoda	08/2012: Amborella trichopoda: (v1.0.27 unmasked)	proxy for region	pos 1504960		AmTr_v1.0_scaffold00044	4
Ananas comosus	(v6 unmasked)	syntelog	Aco013026.1		LG25	6
Ananas comosus	(v6 unmasked)	proxy for region	pos 11096334		LG08	5
Ananas comosus	(v6 unmasked)	proxy for region	pos 8376539		LG22	5
Ananas comosus	(v6 unmasked)	proxy for region	pos 13726444		LG03	5
Aquilegia coerulea	(v3.1 unmasked)	syntelog	Aqcoe5G119500.1.v3.1		5	9
Arabidopsis thaliana	(v10.02 unmasked)	proxy for region	pos 28655914		1	6
Arabidopsis thaliana	(v10.02 unmasked)	syntelog	AT4G35550.1	WOX13	4	5
Carica papaya	(v0.5 unmasked)	syntelog	EVM prediction supercontig_26.173		supercontig_26	14
Nelumbo nucifera	Nelumbo nucifera cultivar Chinese Tai-zi lotus, whole genome shotgun sequence: (vTZ-Chrs unmasked)	syntelog	evm.model.chr6.84		5	7
Solanum lycopersicum	(v3.10 unmasked)	proxy for region	pos 66355425		SL3.0ch04	4
Spirodela polyrhiza	The map-based genome sequence of Spirodela polyrhiza aligned with its chromosomes, a reference for karyotype evolution: (v3.1 unmasked)	syntelog	Spipo1G0055700		S02	8
Spirodela polyrhiza	The map-based genome sequence of Spirodela polyrhiza aligned with its chromosomes, a reference for karyotype evolution: (v3.1 unmasked)	syntelog	Spipo16G0025000		S14	5
Spirodela polyrhiza	The map-based genome sequence of Spirodela polyrhiza aligned with its chromosomes, a reference for karyotype evolution: (v3.1 unmasked)	proxy for region	pos 2474638		S20	4
Spirodela polyrhiza	The map-based genome sequence of Spirodela polyrhiza aligned with its chromosomes, a reference for karyotype evolution: (v3.1 unmasked)	proxy for region	pos 1114629		S09	4
