# Supplementary material for: Large-scale phylogenomic analysis suggests three ancient superclades of the WUSCHEL-RELATED HOMEOBOX transcription factor family in plants
Source: PLoS One. 2019 Oct 11;14(10):e0223521. doi: 10.1371/journal.pone.0223521 (PMC6788696; doi:10.1371/journal.pone.0223521)
Supplement: S1 File — (PHY) [file pone.0223521.s012.phy]

1039 145
AALA_0010172_2012269_Meliosma_cuneifolia                                        ----------MEVLRRQISVYATICEQEHDGHKIT----ARQRWTPTPIQLQFLEHIFDQGNGTPSKQKIKEITSELTRHGQISETNVYNWFQNRRARSKRKQLVGLP-NC---GDSEVETSKELYEENPPDEDSSE-SYK-H-G
AALA_2010508_0107166_Meliosma_cuneifolia                                        PRPAPKVNGE-----KSFIKPES------------TEDSGGTRWNPTQEQIAILESL-KGGMRTPNAQQIEHVTSQLGKYGKIEGKNVFYWFQNHKARERQKQKR-NSLL-SHSPP-------------HYKWR---KTLELFPL
AALA_2012270_0091586_Meliosma_cuneifolia                                        ----------------------------HDGHKIT----ARQRWTPTSMQLQILEHIFDQGIGTPSKQKIKEIASELTQHGQISETNVYNWFQNRRARSKRKQLVGLP-NC---GDSEVETSKELYEENPPDEDSSE-SYK-H-G
AALA_2059109_0108586_2010169_Meliosma_cuneifolia                                EVLVKVMTDQMEVLRRQISAYATICEQEHDGHKIT----ARQRWTPTPVQLQILERIFNQGNGTPSKQKIKEITSELTQHGQISETNVYNWFQNRRARSKRKQLVGLP-NG---AESEAEMPKEHSHENPATDDCSE-PYQ-Q-G
ACFP_0004197_2004977_Boehmeria_nivea                                            -------TS------KSFIRPES------------SDDSGGTRWNPTQEQIGILETL-RGGMRTPNAQQIEQITAQLGKFGKIEGKNVFYWFQNHKARERQKQKR-NSLL-AHSPP-------------PYKCR---RTLELFPL
ACFP_0056883_2031985_Boehmeria_nivea                                            FGLVKVMTDQLELLRYQISVYATISEQDHHGHKIT----SRQRWSPSPAQLQVLERIFDEGNGTPSKQKIKEITTELSQHGQISETNVYNWFQNRRARSKRKQSVATP-NN---AEPEAESFLKEFYDNSANDHY--LPAW-T-E
AFPO_0001616_2064804_Blechnum_spicant_gametophyte                               N----CLE--N-----LGRSVSSK------YNIDVQPACPRPRWSPTQEQIEMLEALFNSGTRTPSRDMITEIAAELLKYGTIAEANVFYWFQNRKARAKRKQLQPASRP--------ASS------------------------
AFPO_0108035_2071039_Blechnum_spicant_gametophyte                               --------DQLETLRRQISVYATICQQEHSGHKLT----SRQRWTPSQTQLHILERLFEEESGTPNKQRIKEITIELSQHGQISETNVYNWFQNRRARTKRKQQLGGP-NN---GDSELDTPEEFTNDSLDRA-ASN-SQEFQ--
AFPO_0109261_2072799_Blechnum_spicant_gametophyte                               VAVGQVMTDQMETLRRQISVYATICQQEHNGQKFA----SRQRWTPSQTQLQILEKLFQQGNGAPSKQRIKEISVELSQYGQISETNVYNWFQNRRARTKRKQQ-GGS-NN---GESEADTQEELSNDGFGSN-LAD--------
ASMV_0115184_2016620_0128798_Ilex_vomitoria                                     GGMVKVMTDQLEVLRKQIAAYATICEQDHDGHKIT----GRQRWTPTPVQLQTLERIFDQGNGTPSKQKIKDITSELSQHGQISETNVYNWFQNRRARSKRKQQVTT--NN---AESEVETPTDQSPHN-A-EDCSG-PY-----
ASMV_2020437_0135628_Ilex_vomitoria                                             GGMVQVMTDQMELLRRQISVYATLCEQDHDGHNIS----ARNRWTPTPMQLHILEHIFDEDNSIPRKEKIQEITTELSQHGQISEANVYNWFQNRRARSKRKLLVVAP-NN---AEVE---SKEKSHDNPAPENNDE-SHQ-H-G
ASMV_2106652_0122481_Ilex_vomitoria                                             PRPAPKPNSDN----KSFIRPES------------SDESGGTRWNPTQEQIGILEML-RGGMRTPNAQQIEQITAQLGKYGKIEGKNVFYWFQNHKARERQKQKR-NSLL-SHCPP-------------PCKCR---RTLELFPL
ATYL_0171153_2120474_Scutellaria_montana                                        PRPAPKT--------KSFIRPES------------SDECGGTRWNPTQEQIGVLEML-KGGMRTPNAQQIEQITAELDKYGKIEGKNVFYWFQNHKARERQKQKR-NTLL-SHTPP-------------SQKCR---RTLKLFPL
AVJK_0041080_2025898_Cavendishia_cuatrecasasii                                  PRPAPKPNPDSVT--KSFIRPES------------SDEAGGTRWNPTQEQIGILEML-RGGMRTPNAQQIEQITTQLGKYGKIEGKNVFYWFQNHKARQRQKQKR-NSLL-NNSPS-------------PYKCR---KTLELFPL
AVJK_2019647_0107293_0178011_Cavendishia_cuatrecasasii                          NGMVKVMTDQMEILRKQIAAYATICEQDHDGHKIT----GRQRWTPTPVQLQILERMFEQGNGTPSKQKIKDITSELAQHGQISETNVYNWFQNRRARSKRKQQVAT--NN---AESEAETANEQSQPN-A-EDCSD-PY-----
AVJK_2124286_0159189_Cavendishia_cuatrecasasii                                  -----TRV---------RMSRA-------------SSSSSSSRWCPTPEQLMILEEMYRGGTRTPNASQIQQITAHLSYYGKIEGKNVFYWFQNHKARDRQKLRRKLVNQ-MHQQHLQ---------------------------
AVJK_2128395_0022214_0080938_Cavendishia_cuatrecasasii                          ------------TTHH-----------HNN-AGCERTPP-KPRWNPKPEQIRILESIFNSGMVNPPRDEIRKIRAQLQEFGQVGDANVFYWFQNRKSRSKHKQRH-LQNTSQKNSPSSSSS---------STK-V----------
AWJM_0017546_2012079_Edgeworthia_papyrifera                                     LESVFSMEGH-----QAAMNHED------GGSGG-GNFCTSTRWTPTSEQIRILKELYNSGLRSPTADQIQKISATLRQYGKIEGKNVFYWFQNHKARERQK-KRFSATP-TTAIS-------------AMSFG---KTLELFPV
AWJM_2071403_Edgeworthia_papyrifera                                             GVMVKVMTDQMETLRKQIAVYATICEQEHDGHKIT----ARQRWTPTPVQLQILERIFEQGTGTPSKQKIKEITTDLSQHGQISETNVYNWFQNRRARSKRKQLVSS--SN---AESEVETPNEIHQQN-A-EDC---LY-----
AWJM_2071576_0025816_Edgeworthia_papyrifera                                     DE-EF-FP-----AD-NSF-N--RLIPH-L---DQTQQVMSSRWNPTPEQLRTLEELYRRGTRTPSADQIQHITSQLRRYGKIEGKNVFYWFQNHKARERLKRRRQMESA-DDVH--IAQPASAPIQ-TR-S-FM--HTLELFPL
AWOI_0001959_2069721_Diphyscium_foliosum                                        TRGGQVMTEQLETLRRQISVYATICQQEHSTHKST----ARQRWTPSQHQLQILERLFEQGSGTPNKQRIKEITAELSQHGAISETNVYNWFQNRKARAKRKQQMVTP-KD---GESEADTPKEPIQDES-TN-GAD--------
AWOI_0103272_2013964_Diphyscium_foliosum                                        TRGGQVMTEQLETLRRQISVYATICQQEHPTHKST----ARQRWTPSQHQLQILEKLFEQGTGTPNKQRIKEITVELSQHGAISETNVYNWFQNRKARAKRKQQLVTP-KD---GDSEADTP-QQVLDDA-MN-GAD--------
AXBO_0094732_2103721_Sinojackia_xylocarpa                                       --------------------ST-----------ELIIMPASSRWCPTPEQLMILEEMYRSGVRTPNASQIQQITAHLSLYGKIEGKNVFYWFQNHKARDRQKLRRKLTKL-YQQQTLYPPP-P-PH---Q-----KHKTLELFPI
AXBO_0102091_2101625_Sinojackia_xylocarpa                                       -RPAPKANTDA----KSFIRPES------------SDETGGTRWNPTQEQIGILEML-KGGMRTPNAQQIEQITAQLGKYGKIEGKNVFYWFQNHKARERQKQKR-NSLL-GHCPP-------------PY--------------
AXBO_2016612_0045981_Sinojackia_xylocarpa                                       NGIVKVMTDQMEILRKQIAAYATICEQEHDGHKIT----GRQRWTPTPVQLQILERIFDQGNGTPSKQKIKDITSELSQHGQISETNVYNWFQNRRARSKRKQQVAH--NN---GESEVETPNEQSQPI-A-EDCSD-PY-----
Amborella_trichopoda_evm_27_model_AmTr_v1_0_scaffold00010_77                    -----RLRPIPKPHLFPNASSSTSFLGQDHPGGSDDAGQTSSRWNPTPEQLRTLEEMYRRGTRTPTADQIQYITGQLRRYGKIEGKNVFYWFQNHKARERQKRRRRIEAM-REFESLLPAPCT------RT----EQETLQLFPL
Amborella_trichopoda_evm_27_model_AmTr_v1_0_scaffold00012_85                    ------MD-------ALAPTIS--------AEAEASPGAVSSRWNPTKEQIEVLEGLYRQGIRTPTAEQIQQITRRLRVYGHIEGKNVFYWFQNHKARQRQKQRQDSLLA-HRI-------C--PFYV-QF-VMVNEETLQLFPV
Amborella_trichopoda_evm_27_model_AmTr_v1_0_scaffold00021_149                   ------MA---SSNRHWPSMFKSKCN---N----ERSPP-KPRWNPKPEQIRILEAIFNSGMVNPPREEIRRIRAQLQEYGQVGDANVFYWFQNRKSRSKHKHKQ-LHSAKPATPSSSSSSPVL-GSIKNSTC-VAENVREAFGH
Amborella_trichopoda_evm_27_model_AmTr_v1_0_scaffold00023_118                   -------------------------------------MQVSTRWCPTAEQLMILEEMYRGGIRTPNALQIQHITTHLSYYGKIEGKNVFYWFQNHKARDRQKLRRKMIKQ-QLPTPFLQIP--------------MPETLDLFPV
Amborella_trichopoda_evm_27_model_AmTr_v1_0_scaffold00044_164                   ------------------------------IHKIT----ARQRWTPSQMQLQILESIFDQGNGTPSKQKIKEITSELTQHGPISETNVYNWFQNRRARSKRKQQVHFS-SN---AESEVETPKENSHENQTVEDCSE-PFH-T--
Amborella_trichopoda_evm_27_model_AmTr_v1_0_scaffold00051_5                     -RPTLSSTPAATP--PTFIR--C------------AAQAGSTRWNPTQEQIAILEML-RGGMRTPNAQQIEHITAQLGRYGKIEGKNVFYWFQNHKARERQKQKR-TSGL-TLGLT-------------FFKCR---KTLELFPL
Amborella_trichopoda_evm_27_model_AmTr_v1_0_scaffold00119_79                    ------MD----------E-QRG-------PAAQPRA-PVRSRWTPKPEQILILESIFNSGMVNPPKDETVRIRKLLERFGAVGDANVFYWFQNRRSRSRRRQRQ-LQTPAAAAGRGPYNSTTS-SSSSSSSS-FDGDIKGLFGH
Amborella_trichopoda_evm_27_model_AmTr_v1_0_scaffold00405_1                     ------MDH------DNCPGNNN------SSGSG-SGYCSNSRWIPTAEQIRILRELYSNGVRSPTAEQIQRISARLRQYGKIEGKNVFYWFQNHKARERQK-KRLTVDL-AV----------------LMSLM---ETLQLFPM
Ananas_comosus_Aco001509_1                                                      -------------------------------------MQPSTRWCPTPEQLMILEEMYRSGVRTPNATQIQQITAHLSYYGRIEGKNVFYWFQNHKARERQKLRRRLSRY-HYQHLISTSP-L------Q-----KDKTLDLFPT
Ananas_comosus_Aco001683_1                                                      ------MD----------D--HN------NSAYDRTA-PVRSRWTPKPEQILILESIFNSGMVNPPKEETVRIRKLLERYGSVGDANVFYWFQNRRSRSRRRQRQ-MQAALNNPAG-NALSNNN-FSCSAT-S-SGEDMRALFRN
Ananas_comosus_Aco007021_1                                                      -------------------------------------MQPSTRWCPTPEQLMILEEMYRSGVRTPNAAQIQQITAHLSFYGKIEGKNVFYWFQNHKARDRQKLRRRLSRQ-MLHHQ--STPNI-HP---QV----KGKTLDLFPL
Ananas_comosus_Aco011844_1                                                      ------ML---------------------GPTKSGHKI-ARKRWTPLPKQLNALQGIFDKCRGVPNRKEIKEIALQLSQHGPISEANVSNWFQNRRARMRRSHAD-ISNGAEPRTGWVRTAQEG-GVGSYQND-L--DHVFAFS-
Ananas_comosus_Aco013026_1                                                      -GLVKVMTDQMEVLRKQISIYATICEQEHDGHKIT----PRQRWTPTPMQLQILETIFDQGNGTPSKLKIKEITLELSQHGQISETNVYNWFQNRRARSKRKQNAASA-NN---AESEFEVPSE--HDVSPIS-IPE-------Y
Ananas_comosus_Aco015382_1                                                      ------ME---------------------------AAGAKCGRWNPTAEQVKVLTEL-RAGLRTPTTDQIQRISTHLSSFGKIESKNVFYWFQNHKARERKK-RRRGASP-ALDDD---------------DQP---ETLELFPL
Ananas_comosus_Aco015463_1                                                      ------MEEAK-----ISSSSPPPTTTPS-ANTSSNANSGSSRWNPTKEQISILEGLYKQGIRTPSAEQIQQITGKLREYGAIEGKNVFYWFQNHKARQRQKQKQETFAF-RLLHH--PPP---PLLQ-QS------SSLSHAP-
Ananas_comosus_Aco017897_1                                                      ------MD----------D--EN------NSPPDRPA-PVRTRWTPKPEQILILESIFNSGMVNPPKDETVRIRKLLEKFGAVGDANVFYWFQNRRSRSRRRQRQ-MQGLNDPVAGSSSSSSSG-FASSSSCS-SGEDLRTMFGH
Ananas_comosus_Aco022929_1                                                      ------MEPQYN---SSKYSGS---------SSS-SSMCSSTRWIPTSEQIRILRDLYNCGIRSPTSEQIQRISATLRRYGKIEGKNVFYWFQNHKARERQK-KRLSVDP-NAAAT--------AA----------------FPL
Ananas_comosus_Aco029104_1                                                      ------MA---SSNRHWPSLFKSKCN-TQN--GCERSPP-KPRWNPKPEQIRILEAIFNSGMVNPPRDEIRKIRAQLQEYGQVGDANVFYWFQNRKSRSKHKLRH-LHH------PSSTSSGA--DKTPDRTP-PLENVREAFGH
Aquilegia_coerulea_Aquca_004_00311_1                                            ------ME-------SGFCIKVS------------GGNGKCGRWNPTAEQVKVLTDL-RSGLRTPSTDQIQNISSQLSFYGKIESKNVFYWFQNHKARERQK-RRRISVD--------------------LY-----ETLQLFPL
Aquilegia_coerulea_Aquca_004_00664_1                                            ------MEPQDP---LQQQQHEE--------SSG-SSFCTSTRWTPTSDQIRILKDLYNNGVRSPSAEQIQRISARLRQYGKIEGKNVFYWFQNHKARERQK-KRFTNDT-T------------PG---VMSFR---ETLPLFPM
Aquilegia_coerulea_Aquca_007_00901_1                                            ILMVKVMTDQMELLRKQISIYATICEQEHDGHKIS----TRQRWTPTPMQLQILEHIFDQGTGTPSKQKIKDITNELTQHGPISETNVYNWFQNRRARSKRKQHGPAT-NN---GESEVETPKEQLNENHAEDECSD-PYQ-Q--
Aquilegia_coerulea_Aquca_010_00626_1                                            PRPAPKTNSDSS---KSFIKADS------------NEESGGTRWNPTQEQIGILEML-KGGMRTPNAHQIEHITAQLGKYGKIEGKNVFYWFQNHKARERQKQKR-NSLL-SHSPL-------------QYKHR---KTLELFPL
Aquilegia_coerulea_Aquca_014_00949_1                                            ------ME----------G--QDA-----SPAVGSAG-PVRSRWTPKPEQILILESIFNSGMVNPPKDETVRIRKLLEKFGSVGDVNVFYWFQNRRSRSRRRQRQ-IQGLQTPNNN-ITSSSVG-ASSQSSST-ASHDLSAMFGH
Aquilegia_coerulea_Aquca_015_00333_1                                            ------------------------------GNKMT----SRQRWTPTPVQLQILDRIFDEGNGFPGKLKIKDITNELTQHGPISETNVSNWFQNRRARSKRKQMVKAP-NS---AESDIEILKEPSQKTPASDKCSE-PYS-Q-G
Aquilegia_coerulea_Aquca_027_00327_1                                            ------ME--------EDKNV--------------VSGAAGSRWNPTKEQISILEALYKQGIRTPTAEQIQQITARLRAYGHIEGKNVFYWFQNHKARQRQKQKQENMVL-QYLQNF-SPSC--PYYI-QY-VPIKKETLALFPV
Aquilegia_coerulea_Aquca_036_00007_1                                            ------MA---SSNRHWPSMFKTKCN-PHS--GSERSPP-KPRWNPKPEQIRILEAIFNSGMVNPPRDEIRRIRVQLQEYGQVGDANVFYWFQNRKSRSKHKQRSHLHSSHTQSSSSSSSSPK---TNKNSTA-VCENVRDAFGH
Aquilegia_coerulea_Aquca_046_00011_1                                            -------------------------------------MPASTRWCPTPEQLMILEEMYRGGIKTPNATQIQQITAHLSLYGKIEGKNVFYWFQNHKARDRQKLRRKLCRQ-QQLQH-------------------KNKTLELFPI
Aquilegia_coerulea_Aquca_091_00003_1                                            DS------------D--SL-KGSRVLPHGV---EQDAPTVSTRWNPTPEQLQTLEELYRRGTRTPSAEQIQQITAQLRRFGKIEGKNVFYWFQNHKARERQKRRRRSKSE-EEHQ--NGFTFSTSMQ-RR-R-LVVTHTLQLFPA
Arabidopsis_thaliana_AtWOX1                                                     EG-----------AD--SF-NGGRLIPNTT---EQEHPVVSSRWNPTPDQLRVLEELYRQGTRTPSADHIQQITAQLRRYGKIEGKNVFYWFQNHKARERQKRRRQMETH-EETVL-GICSCDPDYH--R-S-FLDTQTLELFPL
Arabidopsis_thaliana_AtWOX10                                                    -RYSRVMTDQMETLRKQIAIYAVLCDQFHLAHGMS----TRPRWTPTTTQLQILENIYKEGSGTPNPRRIKEITMELSEHGQIMEKNVYHWFQNRRARSKRKQPPTTT-TS-----SQADDTEEESYEHIL---F----------
Arabidopsis_thaliana_AtWOX11                                                    ------MD----------Q--EQT-----RSASGSSA-PVRSRWSPKPEQILILESIFHSGMVNPPKEETVRIRKMLEKFGAVGDANVFYWFQNRRSRSRRRQRQ-LQAAAADATTGSTSSQVSLSSSPSS-S-YSEDMKATFGH
Arabidopsis_thaliana_AtWOX12                                                    ------MN----------Q--EG-------HSPSSST-PVRARWSPKPEQILILESIFNSGTVNPPKDETVRIRKMLEKFGAVGDANVFYWFQNRRSRSRRRHRQ-LLATAAATSI-----IDG-GSCSSS---GSNDMKTMFGH
Arabidopsis_thaliana_AtWOX13                                                    GGMVKVMTDQYETLRKQIAIYGTICEREHDGHKMT----ARQRWTPTPVQLQILERIFDQGTGTPSKQKIKDITEELSQHGQIAEQNVYNWFQNRRARSKRKQHGGS--NN---GESEVETLNELPDGN-A-EDC---LY-----
Arabidopsis_thaliana_AtWOX14                                                    -AYGRVMTEQMEILRKQIAVYAVICDQLHPSHRIS----TRHRWTPTSTQLQILESIYDEGSGTPNRRRIREIATELSEHGQITETNVYNWFQNRRARSKRKQPQTTT-AN-----GQADDTEEESYEHIL---F----------
Arabidopsis_thaliana_AtWOX2                                                     ------ME---------------------------VNATSSSRWNPTKDQITLLENLYKEGIRTPSADQIQQITGRLRAYGHIEGKNVFYWFQNHKARQRQKQKQERMAF-RLLHKF-YPPC--PYYL-HR-VMIKSKTLPLFPL
Arabidopsis_thaliana_AtWOX3                                                     -------------------------------------MPASTRWCPTPEQLMILEEMYRSGIRTPNAVQIQQITAHLAFYGRIEGKNVFYWFQNHKARDRQKLRKKLAKL-QQQHQISSQPDH-PYHH-Q-----TSKTLELFPI
Arabidopsis_thaliana_AtWOX4                                                     SRPAPKSGSPPSPP-KNFIRPQT--------------DPGGTRWNPTQEQIGILEML-KGGMRTPNAQQIEHITLQLGKYGKIEGKNVFYWFQNHKARERQKQKR-NNIL-SCQSM-------------EYTCR---VTLELFPL
Arabidopsis_thaliana_AtWOX5                                                     ------MS---------FSVKGR------------NNGTKCGRWNPTVEQLKILTDL-RAGLRTPTTDQIQKISTELSFYGKIESKNVFYWFQNHKARERQK-RRKISID-F-----------------PSD-----ETLQLFPV
Arabidopsis_thaliana_AtWOX6                                                     ------IS------------NN--YLPH-S-EHDIKNIAATLRWNPTPEQITTLEELYRSGTRTPTTEQIQQIASKLRKYGRIEGKNVFYWFQNHKARERLKRRRREGGI-IKP---GCPSTNPSYN-KA-S-EV--RTLNLFPV
Arabidopsis_thaliana_AtWOX7                                                     ------MS-------RGFNIKAR------------GGGTKCGRWNPTVEQVKLLTDL-KAGLRTPSTDQIQKISMELSFYGKIESKNVFYWFQNHKARERQK-CRKISTV---------------------Q-----VRRHQLPA
Arabidopsis_thaliana_AtWOX8                                                     ------MS---SSNKNWPSMFKSKCN-NHD-----RIPP-KPRWNPKPEQIRILESIFNSGTINPPREEIQRIRIRLQEYGQIGDANVFYWFQNRKSRAKHKLRV-HHSKMSKKDK-STDA--------NQTG--GDNVKAAFGN
Arabidopsis_thaliana_AtWOX9                                                     ------MA---SSNRHWPSMFKSK---HHN--GCERSPP-KPRWNPKPEQIRILEAIFNSGMVNPPREEIRRIRAQLQEYGQVGDANVFYWFQNRKSRSKHKLRL-LHHKHLPQTQSSSSSPRSNKNNT------LDNVRDAFGN
Arabidopsis_thaliana_AtWUS                                                      ------MEPQ-----HHHQADQE------GNNNN-GGYCTSTRWTPTTEQIKILKELYNNAIRSPTADQIQKITARLRQFGKIEGKNVFYWFQNHKARERQK-KRFNGTN-MTTPSH-------NGN--SM------RTLPLFPM
Azolla_filiculoides_Azfi_s0014_g013545                                          K----AYN--T-----GGGAIIPT-NNAS-SSNSGIAASMRPRWCPTTEQIKILEAVFESGTTTPSRDMIVEIAECLKQFGHIVEANVFYWFQNRKARAKRRRLKLQPSA-EVTDAFQPRP---PN---HT-IKVAQEALDVFPQ
Azolla_filiculoides_Azfi_s0051_g031311                                          ------MV------------------------LGGLGPMTSTRWTPTQAQLEELHAFYVGGVRTPSASQISRITAQLRAYGRIEGRNVFYWFQNQKARERKRAMAQQKLQ-QRQGVILSSPCS------SS----EP----LFSS
Azolla_filiculoides_Azfi_s0078_g038164                                          REPGGGHN-----TVVPGTSSSSSSSS---SSSSSMGGCPRPRWCPTAEQIQVLEALFNSGTTTPTRDMIVEIAACLKQFGGIVEANVFYWFQNRKARAKRKLRMQQHAS-NNNASYSSPPHDDPHHL-HT-IS-QSRMMMMMPC
Azolla_filiculoides_Azfi_s0123_g048427                                          --------------------------------------------------------------------MIVDIAAQLRRFGSIAEANVFYWFQNRKARAKRKLLQPPPPM-PPIPPLSAPPSPGPGHLKHH-VLPTDAPLQMDPI
Azolla_filiculoides_Azfi_s0251_g060288                                          VVVGQVMTDQMETLRRQISVYATICQQEHNGQKFT----SRQRWTPSQTQLQILEKLFQQGNGTPSKQRIKEISVELSQYGQISETNVYNWFQNRRARTKRKQQAGGV-NN---AESEFDTQEELSHDSLGTN-S-D--SQEC-E
Azolla_filiculoides_Azfi_s0288_g063190                                          LLKGRAMTDQLETLRRQISVYSTICNQEHAGRTVS----GRQRWTPSQLQLQILENLFERSNGTPSKQKIKAIAAQLGQHGSISESNVYNWFQNRKARAKRKQQH----KE---GESEVEPRKDMFHQDQSSIGYAG-LLDSH-K
Azolla_filiculoides_Azfi_s0343_g065738                                          HNNVPEVR----FHWRPAADTVSLTAANCAASLARYDYAAGSRWSPTAQQLQELQALFMGGLRTPTTAQISRITARLRRHGRIEGRNVFYWFQNQKARERKHRSMSAASALKAPQALLPVP---PPKKKHH-VSLSSALMQLFPL
Azolla_filiculoides_Azfi_s0386_g067561                                          K-----LE--N-----IGRSTG-SNANTLGKPMGAFEECPRPRWCPTQEQIQILESLFISGTTTPSRDAIVDIAAQLRKYGTIAEANVFYWFQNRKARAKRKLQPPPHQQ-QSHAIQATASCS-PSSVNHS-STFDTSSSSVFPA
BDJQ_2015836_Zingiber_officinale                                                -ALVKVMTDQLEVLRRQIAIYATICEQEHDSQKIT----ARQRWTPTTMQLRLLEAMFNEGNGTPSKQKIKQITTELSQHGQISESNVYNWFQNRRARLKRKQMVALV-SN---TESEVEAPDEH-QECMLY---SG--------
BDJQ_2018033_Zingiber_officinale                                                -VLLKVMTDQMEILRRQIAAYATICEQEHDGQTIA----ARQRWTPTALQLQILETMFHQGKGPPSKQKIKQITKELSRHGQISESNVCNWFQNRKARLKRKQMAALA-SN---TESEVEAPNEH-RESLPSR--TE--------
BDJQ_2019725_Zingiber_officinale                                                ------------------------------AQRIA----ARQRWTPTTMQLQILEAMFNEGNGTPTKQKIKQITSELSQHGQISESNVYNWFQNRRARSKKKQTVSLT-CN---TESEVEAPDE--HESMPSR--AE-------T
BFJL_0027693_2193893_Cornus_florida                                             DG-DS-LP------D--SF-NI-PLLTYGV---EQDTQVVSSRWNPTAEQLQALEGLYQRGTRTPSAEQIQHITQQLRRYGKIEGKNVFYWFQNHKARDRQKRRRQLQSN-------GETPCCTPKQ-RK-S-LVTSQTLQLFPI
BFJL_0033627_2009922_Cornus_florida                                             PRPAPKQPNSDTSV-KSFIRPES------------SDEPGGTRWNPTQEQIGILEML-RGGMRTPNAQQIEQITAQLGKYGKIEGKNVFYWFQNHKARERQKQKR-NSLL-SHCPT-------------SYKSR---QTLELFPL
BFJL_0297929_2193671_Cornus_florida                                             NGMVKVMTDQMEVLRKQIAVYATICEEEHDGHKIT----GRQRWTPTPVQLQILERIFDQGNGTPSKQKIKEITSELSQHGQISETNVYNWFQNRRARSKRKQQVGT--SN---AESEVETPNEQSQSN-P-KDCPE-NY-----
BFJL_0298861_2025545_Cornus_florida                                             GVMAKVMTDQMELLRQQISVYATICDQEHDGQKIS----ARQRWTPTPMQLQILERLFDQGSGTPSKQLIKDITTELSQHGQISETNVYNWFQNRRARSKRKQPVSAP-NK---TESEVEASKEKSHENTADENYAE-PYH-H-G
BJKT_0010281_2066518_Delosperma_echinatum                                       NVLVKVMTDQLEILRTQIAVYATICEQEHDCHKIT----ARQRWTPTPVQLQILERIFDQGTGTPSKQKIKEITAELSQHGQISETNVYNWFQNRRARSKRKQLNTPQ-NN---AESEVENPKDQSQHNSAADDCAE-TYP-P-G
BJKT_2064304_0091394_Delosperma_echinatum                                       RRPA-PFGTSNDVVNKSFIRPES-SSS---H-EN-HQVTGGTRWNPTQEQIGILEML-RGGMRTPNAQQIEQITEQLSKYGKIEGKNVFYWFQNHKARERQK-HKRTILG-LT---A------------PYKYR---KTLELFPL
BNCU_0129332_2087086_Radula_lindenbergiana                                      MLGGQVMTDQLETLRRQISVYSTICQQEHSSHKTT----ARQRWTPSQSQLQILERLFDQGNGTPNKTRIKEITADLSQHGQIAETNVYNWFQNRKARAKRKQQMVPT-KD---GESEGDTPKESGQEYSNTA-GVD-LLDSH-M
BNTL_0002120_2020621_2020620_2020619_0002187_2078748_Souroubea_exauriculata     SGMVKVMTDQMETLRKQIAAYATICEQEHDGHKIT----GRQRWTPTPVQLHILERIFDEGFGTPSKLKIKDITTELSQHGQISETNVYNWFQNRRARSKRKQQIVS--NN---AESEVETPNEQSQNN-A-EDYAE-PY-----
BPSG_0019362_2088071_Scouleria_aquatica                                         ------LD----------------CDMD-------TKP-GRSRWNANQQQLQTLESIFEQGNGTPNKARIKDIAVELSQYGQISETNVYNWFQNRKARAKRKLQH-QVRRRLTRTIDEVKREET-PRAKQNETLM--THDMLFTH
BPSG_2089442_0135393_Scouleria_aquatica                                         TRGGQVMTEQLETLRRQISVYSTICQQEHSTHKST----ARQRWTPSQHQLQILEKLFEQGSGTPNKQRIKEITAELSQHGAISETNVYNWFQNRKARAKRKQQMVTP-KD---GESEADTPKEQTQDEA-AN-GAD--------
BRUD_0002843_2062742_Typha_latifolia                                            -VLVKVMTDQMEVLRKQISIYATICEQEHDGHKIT----ARQRWTPTPMQLQILESIFDQGNGTPSKQKIKEITLELSQHGQISETNVYNWFQNRRARSKRKQTAVLP-NN---TESEIEAPTEP-YKNMPLS-IPE-------G
BRUD_0008472_2060273_Typha_latifolia                                            -VLVKVMTDQMEVLRKQISIYATICEQEHDGHKIT----ARQRWTPTPMQLQILESIFDLGNGTPSKKKVKEITFELSQHGQISETNVYNWFQNRRARSKRKQTSALP-IN---GESEGEQPSES-NE-------SE-------G
BSTR_0018580_0039612_2032544_2011492_Chondropetalum_tectorum                    -MVVKVMTDQIEVLKKQISVYATICEQEHEGHKIT----ARQRWTPTPMQLQILESIFEQGNGTPSKQKIKEITVELSQHGQISETNVYNWFQNRRARSKRKQATATP-NN---AESELEGPTEP-Y----PS-MSE-------G
BYPY_0027058_2009804_Brocchinia_reducta                                         -LHQQHMA---SSNRHWPSLFKSKCN-TQN--GCERSPP-KPRWNPKPEQIRILEAIFNSGMVNPPRDEIRKIRAQLQEYGQVGDANVFYWFQNRKSRSKHKLRH-LHP------------------------------------
BYPY_0093037_2011797_Brocchinia_reducta                                         -ALVKVMTDQMEVLRKQISIYATICEQEHDGHKIT----PRQRWTPTPMQLQILETIFDQGNGTPSKLKIKEITLELSQHGQISETNVYNWFQNRRARSKRKQSAAST-NN---AESEFEAPNE--HEVLPIS-IPE-------Y
BYPY_0094645_2076520_Brocchinia_reducta                                         -----RRE---------RNRRE-----------RERKMQPSTRWCPTPEQLMILEEMYRSGVRTPNASQIQQITAHLSYYGRIEGKNVFYWFQNHKARERQKLRRRLSRY-HYQQLISTSP-L------Q-----KD--------
BYPY_2004579_Brocchinia_reducta                                                 ERGGGAKE-------EQLVMEER------------PAGVKCGRWNPTAEQVKMLTEL-RAGLRTPTTDQIQRISTHLSSFGKIESKNVFYWFQNHKARDRQK-QKRTALL-LALSS---------------RCR---ETLELFPL
BYQM_0012187_2058209_Posidonia_australis                                        DSMMKVMTDQIELLRKQIAAYAVLCEREHQVQKIT----ARQRWTPTSMQFQILENIFDQGTGTPSKLKIREITLALSQYGQITETNVYNWFQNRRARVKRKQAVKLP-DN---AESVVEAQREHACENTPLDG-----------
BYQM_0043609_2007149_2007150_0088522_Posidonia_australis                        G--IKVMTDQMEMLRKQISIYATICEQEHDGHKIT----ARQRWNPTPMQLQILESIFDQGNGTPNKQKIKEITSELSQHGQISETNVYNWFQNRRARSKRKQTTPLP-NN---TDSEVETQFEQSRCSPPVDIFTD-FSS-E-N
BYQM_2061828_0055683_Posidonia_australis                                        LLIITIMA---SSNRHWPSLFKSKCN-THNAIGSERTPP-KPRWNPKPEQIRILEAIFNSGMVNPPRDEIRKIRVQLQEYGQVGDANVFYWFQNRKSRSKHKQRQ-LQRQPRHAASSSSSSSS--CSDKNSTN-VCSNVREAFGH
CAPN_1064030_Equisetum_diffusum                                                 VVGAAVMTEQIETLRRQISVYATICQQQHTGSRLS----SRQRWTPSQTQLQLLEKFFEQENGAPSKQRIKEITAELSQHGQISETNVYNWFQNRRARSKRKNVGGGE-NA---LESEVETPAE-----LG---FAE--------
CAPN_2003425_1002577_Equisetum_diffusum                                         ----EMMSDQMETLRGQISVYGTICHQHH-GLRLS----ARLRWTPSQSQLQLLEMFFEQENGAPSKQRIKEITGELVQHGHISETNVYNWFQNCRARSKRKNFIGVG------VSNALESLLEASVENLGTL--AE--------
CAQZ_0034283_2016852_Symphoricarpos_sp                                          -NPKSIMEPQN----NQQQKEEG--------GNK-SGYCSSTRWTPTSEQIRILKELYNNGVRSPSAEQIQRISARLRQYGKIEGKNVFYWFQNHKARERQK-KRLITTT-NTNLS--------PG---AMSFR-----------
CAQZ_0132766_Symphoricarpos_sp                                                  -----------------------------LSHKIT----GRQRWTPTPVQLQILEGIFEQGNGTPSKQKIKEITSDLSQHGPISETNVYNWFQNRRARSKRK-HVAP--NN---AESEVETPNEQSHHN-A--------------
CAQZ_0136131_2107537_Symphoricarpos_sp                                          -------TT------KSFIRPDS------------SDESGGTRWNPTQEQIGILEML-RGGMRTPNAQQIEQITAQLSKYGKIEGKNVFYWFQNHKARERQKQKR-NSLL-NHCPS-------------PYKCR-----------
CAQZ_0139186_Symphoricarpos_sp                                                  ------------------------------GHKIS----GRQRWTPTPVQLQILERIFEQGNGTPSKQKIKEITSDLSQHGQISETNVYNWFQNRRARSKRKQQVAP--NN---AESEVETPNEQSQQN-V-EDCSG-SY-----
CAQZ_2012851_Symphoricarpos_sp                                                  -----VMTDQMEILRNQIAAYATICQQDHDGHKIS----GRQRWTPTPVQLQILERIFEQGNGTPSKQKIKEITSDLSQHGQISETNVYNWFQNRRARSKRKQQVAP--NN---AESEVETPNEQSQQN-V-EDCSG-SY-----
CAQZ_2012852_Symphoricarpos_sp                                                  -----VMTDQMEVLRQQIAAYSTICQRDHLSHKIT----GRQRWTPTPVQLQILEGIFEQGNGTPSKQKIKEITSDLSQHGPISETNVYNWFQNRRARSKRK-HVAP--NN---AESEVETPNEQSHHN-A-EDCSE-SY-----
CKDK_0021117_2001815_Ochna_serrulata                                            ES-EL-MS------D--SF-SG-RLMPYG----DQE--TVSSRWNPTPEQLRALEELYRRGTRTPSADQIQHITSQLRRFGKIEGKNVFYWFQNHKARERQKRRRQMESD-DDHHH-IASSRYLRIQ-KRRN--TTTQTLELFPL
CKDK_0037746_2091567_Ochna_serrulata                                            PSAASVDATTTTPANKSFIRPES------------SDDPGGTRWNPTQEQIGLLEML-RGGMRTPNAQQIEQITAQLSTYGKIEGKNVFYWFQNHKARERQKQKR-NSLL-SHSPP-------------PYKCR---RTLELFPL
CKDK_0131960_2024453_Ochna_serrulata                                            MTMVRVMTDQMEMLRKQISVYATLSDRDHNVHKIT----SRQRWTPKPEQLQILEGIFDQCNATPARQRIKEITAELAHHGSISEANVYNWFQNRRARSKRKQSGTAL-NN---GEPETEMDKDALHDESSVSHF-------T--
CKDK_2010965_0132816_Ochna_serrulata                                            NMMVKVMTDQLETLRKQIAVYSTICEQEHDAHKIT----ARQRWTPTPVQLQILERIFDQGNGTPTKQKIKEITSELGHHGQISETNVYNWFQNRRARSKRKQLVSS--SN---TESELDNK--HSSQH-P-HDC---LY-----
CLMX_2008796_Escallonia_rubra                                                   EGAVRVMTDQMEVLRKQIVAYTVISEQEHDGNKIT----ARQRWTPTSVQLQYLERIFEEGSGTPSKQKIKEITAQLSQHGQITETNVYNWFQNRRARSKRKQSTVTP-NN---AESEVEASKELPQES-TAENYAE-PYY-E-N
CLMX_2042310_Escallonia_rubra                                                   PRPAPKAGTES----KSFIRPDS------------PDESGGTRWNPTQEQIRILEML-RGGMRTPNAQQIEEITAQLAKYGKIEGKNVFYWFQNHKARERQKQKR-NNLL-SHCPP-------------PYKCR---KTLELFPL
CLMX_2044326_Escallonia_rubra                                                   GGMVKVMTDQLEVLRKQIAVYGTICEQDHDGHKLS----GRQRWTPTAVQLQILERIFEQGNGTPSKQKIKEITSELSQHGQISETNVYNWFQNRRARSKRKQHIGT--NN---AESEVETSNEQSQHN-A-EDCPG-SY-----
COAQ_0078077_2007739_Malesherbia_fasiculata                                     PRPAPKQANTDHRHTKTFIRPES------------PDDSGGTRWNPTQEQIGILEML-RGGMRTPNAQQIEQITAQLSRYGKIEGKNVFYWFQNHKARERQKQKR-NSLL-SHSPP-------------PYKCR---RTLELFPL
COAQ_0081651_2053558_Malesherbia_fasiculata                                     NVLVRVMTDQMEILRKQISVYATICDRQHDVPKIP----PRHRWTPKPAQLEILENIFEQCNATPERQKIKEITKELAQHGQISETNVYNWFQNRRARSKRKQQAVVS-NH---GESDMDTKDNQPDESSLIDHY---HYW-Q-G
COAQ_2009978_0078966_Malesherbia_fasiculata                                     GMLVKVMTDQLETLRKQIAVYATICEQEHDVHKIT----ARQRWTPTPVQLQVLERIFDQGTGTPSKQKIKDITSELSQHGPISETNVYNWFQNRRARSKRKQLVSS--SN---AESEVETFNEHSQHN---EDC---LY-----
CPKP_2008161_Lophophora_williamsii                                              NVLVKVMTDQLEILRTQIAVYAVITEQEHDGHKIT----ARQRWTPTAVQLQILERIFDQGTGTPSKQKIKEITAELSQHGQISETNVYNWFQNRRARSKRKQLNNAQ-NN---AESEVETPKDQPQHNSAAEDRAE-GYQ-P-G
CPKP_2098735_Lophophora_williamsii                                              -----------------------------DGHKIT----VRQRWTPTALQLEILERIFKQGTGTPSKQKIKEITAELSQHGQISETNVYNWFQNRRARSKKKQQNNAQ-SN---AESEVETPKDQSQQHLSIEDCAE-AYQ-P-G
CVEG_2005931_2005932_Azolla_cf_caroliniana                                      K----AYN--N-----GGGVVIASNNNAS-SNKSGIAAPMRPRWCPTTEQIKILEAVFESGTTTPSRDMIVEIAECLKQFGHIVEANVFYWFQNRKARAKRRKLKLQPPA-EVTDAFQPRP---PK---HT-IKVAQ--------
CVEG_2014330_0170869_Azolla_cf_caroliniana                                      VVVGQVMTDQMETLRRQISVYATICQQEHNGQKFT----SRQRWTPSQTQLQILEKLFQQGNGTPSKQRIKEISVELSQYGQISETNVYNWFQNRRARTKRKQQAGGV-NN---AESEFDTQEELSHDSLGTN-S-D--SQEC-E
CWLL_0008866_2027078_Schlegelia_parasitica                                      GGIVKVMTDQVEVLRKQIALYAAICEQEHDMPKIT----GRQRWIPTPMQLQILECNFNQGTGSISKPKIQEITTELLKHGQISETNVYNWFQNRRARSKRKQQATA--NN---AESEVETPN-QTPHI-S-EDSPG-PY-----
CWLL_0219826_2013063_Schlegelia_parasitica                                      ------------------------------GHKFS----GRQRWTPTPVQLQILERLFEQGNGTPSKQKIKEITSELSQHGQISETNVYNWFQNRRARSKRKQQVSA--NN---GESEVETPKT--QHS-G-NNSSG-TY-----
CWLL_2027077_0026794_Schlegelia_parasitica                                      GGMVKVMTDQMEVLRKQIAVYATICEQEHDAHKIT----GRQRWTPTPMQLQILERIFDQGIGTPSKQKIKEITTELSQHGQISETNVYNWFQNRRARSKRKQQAPA--NN---AESEVETPNEQHQHI-S-EDCPG-PY-----
CWYJ_0021459_2010758_Heracleum_lanatum                                          LGLIKVMTDQIDVLRKQIAAYATLTQQEHDGSKIT----TRHRWTPTPVQLQKLERVFEEGIGTPSKQKIKDLTAELSQHGPISETNVYNWFQNRRARSKRKQSAEAP-NN---SEADIEA-SDNIRDKAEAKDY----------
CWYJ_0022221_2061432_Heracleum_lanatum                                          ---------------------------------------GGTRWNPTQEQIGILEML-RGGMRTPNAQQIEQITSQLGKYGKIEGKNVFYWFQNHKARERQKQKR-NNLL-SHSPS-------------ILKCR---KTLELFPL
CWYJ_0103816_2067087_Heracleum_lanatum                                          -------SS------KSFIKPQS------------PDENGGTRWNPTQEQIGILEKL-KEGMRTPNSQQIEQITSRLAKYGKIEGKNVFYWFQNHKARQRQKQKR-HSLL-AHSSS-------------PFKRN---ETLELFPL
CWYJ_2002939_0102612_Heracleum_lanatum                                          GGMVKVMTDQMEVLRKQIAVYATICQQDHDGHKIT----GRQRWTPTPVQLQILERMFEQGNGTPSKQKIKEITSELSQHGQISETNVYNWFQNRRARSKRKQQVAP--NN---AESEVETPNHQSQHE-V-EECSG-AY-----
CYVA_2069069_Cimicifuga_racemosa                                                -----------------FIKPEC------------SDESGGTRWNPTQEQIGILEML-REGMRTPNAQQIEQITMQLGKYGKIEGKNVFYWFQNHKARERQKQKR-NSLL-CHSFS-------------ILKCR-----------
CYVA_2073570_Cimicifuga_racemosa                                                -ETSPSFSN------KAFIKPNK------------QKQPGGTRWNPTQEQIGILEKL-KGGMRTPNGQEIEKITAHLGKYGKIEGKNVFYWFQNHKARQRQKLNR-LKYL-CQPTS-------------EMK-R---KTLQLFPL
CYVA_2073886_Cimicifuga_racemosa                                                GGLLKVMTDQMEVLRKQISVYATICEQQHDGNKNM----TRHRWTPTPVQLQILERVFSQGIGTPSKQKIKDLTIELSQHGQISETNVYNWFQNRRARSKRKQFAEAP-HN---SDAEKT-SAESANTTSDCKGLAE-P------
CYVA_2074200_Cimicifuga_racemosa                                                GAMVKVMTDQMEVLRKQIAVYATICQQDHDGHKIT----GRQRWTPTPVQLQILERMFEQGNGTPSKQKIKDITSELLQHGQISETNVYNWFQNRRARSKRKQQVAP--NN---AESEVETPNHQSHHE-A-DECSG-SY-----
CZJT_2023305_0140064_Portulaca_oleracea                                         NVLVKVMTDQLEILRTQIAVYAVICEQEHDGHKIT----ARQRWTPTAVQLQILERIFDQGTGTPSKQKIKEITAELSQHGQISETNVYNWFQNRRARSKRKQLNNAQ-NN---AESEVETPKDQSQHNSVADDCAE-GYQ-P-G
CZPV_0002050_2045438_Moringa_oleifera                                           HIIIVIMA---SSNRHWPSMFKSKCN-THNVTGCERSPP-KPRWNPKPEQIRILEAIFNSGMVNPPRDEIRKIRAQLQEYGQVGDANVFYWFQNRKSRSKHKLRH-LQSQSSHQAPSSSSEPK-NSKKSNSTA-V----------
CZPV_0009321_2046134_Moringa_oleifera                                           PRPAPKTTTTTTTTTKSFIRPES------------SDDSGGTRWNPTQEQIGILEML-RGGMRTPNAQQIEQITAQLGKYGKIEGKNVFYWFQNHKARERQKQKR-NSLL-SHSPP-------------PYKCR---RTLELFPL
CZPV_0017384_2010136_Moringa_oleifera                                           DG-DF-MS------D--SFING-RLIPHGM---DLEAQVVSSRWNPTPEQLRTLEELYRRGTRTPSAEQIQHITAQLRRYGKIEGKNVFYWFQNHKARERQKRRRQMESP-DEH---SAPSCSSAMP-RR-S-FMAMQTLQLFPL
CZPV_0018524_2047105_Moringa_oleifera                                           QGVVKVMTDQMELLRKQISVYATICEQDHDGHKIG----ARQRWNPTPMQLQILECIYDNGNGTPSKQRIKEIATELAQHGQISETNVYNWFQNRRARSKRKQLIQVP-NN---TESEAETPREQSFDSPGFENF---PYC----
CZPV_0058878_2048720_Moringa_oleifera                                           SVMVKVMTDQLETLRKQIAVYATICEQEHDGHKMT----ARQRWTPTPVQLQILERIFDQGNGTPSKQKIKEITSELSQHGQISETNVYNWFQNRRARSKRKQLVSS--NN---ADSEVETPNELCQQN-A-EDC---FY-----
Carica_papaya_evm_model_supercontig_139_11                                      -------------------------------------MPGSSRWCPTPEQVMILEEMYRSGIRTPNASQIQQITSHLSSYGKIEGKNVFYWFQNHKARDRQKMRRKLAKL-LQQQLFV-SPQN-SC---Q-----MKETLQLFPV
Carica_papaya_evm_model_supercontig_190_1                                       ------ME---------GDNME-----------VCGGGTSTSRWNPTKEQINMLESLYTQGIRTPSAEQIQQITGRLRAFGHIEGKNVFYWFQNHKARQRQKQKQESVAF-RFLQKY-PTSC--PYCL-QC-KLLSQETLALFPL
Carica_papaya_evm_model_supercontig_19_201                                      ------ME-------SGFFVKPA-NN----NIRA-NNGSKCGRWNPTTEQVKVLTDL-RSGLRTPSTDQIQKISTQLSFYGKIESKNVFYWFQNHKARERQK-RRKVSVH-QDDQ--------------SDH-----ETLQLFPL
Carica_papaya_evm_model_supercontig_21_170                                      PRPAPKAATTSDS--KSFIRPES------------SDDSGGTRWNPTQEQIGILEML-RGGMRTPNAQQIEQITVQLGKYGKIEGKNVFYWFQNHKARERQKQKR-NSLI-THSPP-------------AYKCR---RTLELFPL
Carica_papaya_evm_model_supercontig_26_173                                      QWLVKVMTDQMELLRKQISIYATICEQERDGHKIS----TRQRWNPTSMQLQILESIYEQGNGTPSKQKIKEITNQLAQHGQISEANVYNWFQNRRARSKRKQQFQN--NI---IQSQSPQPTDHSY-----ENF---SYC-L-G
Carica_papaya_evm_model_supercontig_3_402                                       DC-EF-MSA---AAD--SF-NG-RLMPHGM---DLDAQVVSSRWNPTPEQLRTLEELYRRGTRTPTADQIQHITAQLRRYGKIEGKNVFYWFQNHKARERQKRRRQMEST-PDNEH-SAPSCSASMLRR-----MARQTLQLFPL
Carica_papaya_evm_model_supercontig_65_159                                      DSKDL-IK---------PL-SS-DFMS-PGHHHQQESEPSSSRWNPTPEQLLALEELYRQGTRTPTADQIQQIAAKLRRFGKIEGKNVFYWFQNHKARERQKRRRQVESS-HD----DTAYCRIPKH-G------TSQTLELFPL
Carica_papaya_evm_model_supercontig_6_244                                       ------ME-------AHQQLNED-------GGNK-GNFCSSTRWTPTSDQIRILKDLYNSGVRSPTADQIQRISARLRQYGKIEGKNVFYWFQNHKARERQK-KRFTNSS-NTTMSQ------------TMRFR---ETLPLFPM
Carica_papaya_evm_model_supercontig_6_368                                       NVMVKVMTDQLETLRKQIAMYASICEQEHDGHKMT----ARQRWTPTPIQLQILERIFDQGNGTPSKQKIKDITSELSQHGQISETNVYNWFQNRRARSKRKQLVPS--NN---AESEVETPNEHSQLN-G-EDC---I------
Carica_papaya_evm_model_supercontig_73_3                                        ------ME----------D--QA------NSSHGSRS-PVRSRWTPKPEQILILESIFNSGMVNPPKDETVRIRKLLEKFGAVGDANVFYWFQNRRSRSRRRQRQ-LQSAGDNQQK-----CGG-GSSSGS-S-CGEDMKAIFGH
Carica_papaya_evm_model_supercontig_7_12                                        ------MA---SSNRHWPSMFKSKCN-THNVGGCDRSPP-KPRWNPKPEQIRILEAIFNSGMVNPPRDEIRKIRAQLQEYGQVGDANVFYWFQNRKSRSKHKLRH-LHSQTSQTSP--SSSPKNSSNSSNSTG-QGENVKEAFGN
Ceratopteris_richardii_CrMOWOX                                                  S----DIA--R-----CGNSGAAVLEGQAEVVPARYGYARGTRWSPTTEQLRELLNIYIGGIRTPTTAQISSITARLRHYGRIEGRNVFYWFQDQKARERKRRLQLQSRAGNLVQIIDALPCRGAKEKRRA-ASVNSTTLPLFPL
Ceratopteris_richardii_CrWOX13A                                                 -RKGCVMTDQFEMLRRQISVYSTICNQEHAVARSN----GRQRWTPSQSQLQILESVFETSVGTPSKQKIKEITMELGKHGPISETNVYNWFQNRKARAKRKQQHSMK-DG---EHCEMEMRKDQKINRLGKS-FSD-LMDSR-F
Ceratopteris_richardii_CrWOX13B                                                 ------------------------------GQKFT----SRQRWTPSQTQLQILEKLFQQGNGAPSRQRIKEICAELSQYGQISETNVYNWFQNRRARTKRKQQ--GV-AN---GESELDTQEELPNDGVASS-SAD--------
Ceratopteris_richardii_CrWOXA                                                   N----PLQ-------PLGQAMARTDVA---GGAMPEETSPRPRWTPTQEQIQILESIFNSGTTTPSRDMIVDIAAQLRNYGNIGEANVFYWFQNRKARAKRKLQQPAPVS-AVSAS--LPP--------HA--------------
Ceratopteris_richardii_CrWOXB                                                   HARQWRLE------YKLFEQVGIGGGESS-SASSHTSGCPRTRWCPTPEQINVLETLFNSGTTTPTRAMIVDIASCLNQFGSIVEANVFYWFQNRKARAKRKLRMQAQLQ-SAGAT--SSP--------------------LLCR
Citrus_sinensis_orange1_1g022516m                                               NVMVKVMTDQLETLRKQIAVYATICEQEHDGHKIS----ARQRWTPTPVQLQILESIFDQGTGTPSKQKIKEITVELSQHGQISETNVYNWFQNRRARSKRKQLVSS--AN---ADSEVETLEHSSAHS-T-RDC---LY-----
Citrus_sinensis_orange1_1g022558m                                               NVMVKVMTDQLETLRKQIAVYATICEQEHDGHKIS----ARQRWTPTPVQLQILESIFDQGTGTPSKQKIKEITVELSQHGQISETNVYNWFQNRRARSKRKQLVSS--AN---ADSEVETLEHSSAHS-T-RDC---LY-----
Citrus_sinensis_orange1_1g022926m                                               NVMVKVMTDQLETLRKQIAVYATICEQEHDGHKIS----ARQRWTPTPVQLQILESIFDQGTGTPSKQKIKEITVELSQHGQISETNVYNWFQNRRARSKRKQLVSS--AN---ADSEVETLEHSSAHS-T-RDC---LY-----
Citrus_sinensis_orange1_1g022944m                                               NVMVKVMTDQLETLRKQIAVYATICEQEHDGHKIS----ARQRWTPTPVQLQILESIFDQGTGTPSKQKIKEITVELSQHGQISETNVYNWFQNRRARSKRKQLVSS--AN---ADSEVETLEHSSAHS-T-RDC---LY-----
Citrus_sinensis_orange1_1g023479m                                               NVMVKVMTDQLETLRKQIAVYATICEQEHDGHKIS----ARQRWTPTPVQLQILESIFDQGTGTPSKQKIKEITVELSQHGQISETNVYNWFQNRRARSKRKQLVSS--AN---ADSEVETLEHSSAHS-T-RDC---YY-----
Citrus_sinensis_orange1_1g026809m                                               SGLVKVMTDQMELLRKQIAVYAMICEQQHESQKLT----ARQRWTPTPAQLQILEHVYDECKGTPRKQKIQDMTAELAKHGQISETNVYNWFQNRRARLKRKQSGVVP-NN---AESEAETAESQSLEDSADEDY---FHW-Q-G
Citrus_sinensis_orange1_1g027068m                                               SGLVKVMTDQMELLRKQIAVYAMICEQQHESQKLT----ARQRWTPTPAQLQILEHVYDECKGTPRKQKIQDMTAELAKHGQISETNVYNWFQNRRARLKRKQSGVVP-NN---AESEAETAESQSLEDSADEDY---FHW-Q--
Citrus_sinensis_orange1_1g027250m                                               SGLVKVMTDQMELLRKQIAVYAMICEQQHESQKLT----ARQRWTPTPAQLQILEHVYDECKGTPRKQKIQDMTAELAKHGQISETNVYNWFQNRRARLKRKQSGVVP-NN---AESEAETAESQSLEDSADEDY---FNV-L-F
Citrus_sinensis_orange1_1g027928m                                               PRPAPKPNAES----KSFIRPES------------SDNPGGTRWNPTQEQIGILEML-RGGMRTPNAQQIEQITAQLGKYGKIEGKNVFYWFQNHKARERQKQKR-NSLL-SHCPP-------------PYKCM---RTLELFPL
Citrus_sinensis_orange1_1g028506m                                               SGLVKVMTDQMELLRKQIAVYAMICEQQHESQKLT----ARQRWTPTPAQLQILEHVYDECKGTPRKQKIQDMTAELAKHGQISETNVYNWFQNRRARLKRKQSGVVP-NN---AESEAETAESQSLEDSADEDY----------
Citrus_sinensis_orange1_1g031304m                                               ------------------------------SQKLT----ARQRWTPTPAQLQILEHVYDECKGTPRKQKIQDMTAELAKHGQISETNVYNWFQNRRARLKRKQSGVVP-NN---AESEAETAESQSLEDSADEDY---FHW-Q-G
Citrus_sinensis_orange1_1g035594m                                               RN-QLNIP-----ADHNSS-SG-TLIQQNI--PDHVNEPGSSRWNPTPEQLLALEEMYRRGTRTPSAEQIQHIASQLRRFGKIEGKNVFYWFQNHKARERQKRRRWESEN-NSHQQ-GASS--SSMY-RKSTEAE--KTLELFPL
Citrus_sinensis_orange1_1g036145m                                               ------MA---SSNRNWPSMFKSKYNTHHNVPGCERSPP-KPRWNPKPEQIRILESIFNSGMVNPPRDEIRRIRAQLQEYGQVGDANVFYWFQNRKSRSKHKLRH-IQSQQSQQTNSSSSSPT--GSIKNSTG-VGENVREAFGN
Citrus_sinensis_orange1_1g036802m                                               ------MD-------SGFYVKAG---------RA-DNSTKCGRWNPTSEQVKVLTDL-TSGLRTPSTDQIQKISTQLSFYGKIESKNVFYWFQNHKARERQK-RRKVSVD-Y------------------SR-----ETLQLFPL
Citrus_sinensis_orange1_1g039144m                                               -------------------------------------MPGSTRWCPTPEQLMILEEMYRSGVRTPNASQIQHITAHLSHFGKIEGKNVFYWFQNHKARERQKLRRKLGKL-LQQQQLCSPP--------Q-----KGRTLELFPI
Citrus_sinensis_orange1_1g043602m                                               DG------------D--SF-NG-RLIPHGF---EQETPVVSSRWNPTPEQLRTLEDLYRRGTRTPSADQIQHITAQLRRFGKIEGKNVFYWFQNHKARERQKRRRQMESP-ADHHH-GAAPCSASAQ-RRQC-FVTAQTLQLFPL
Citrus_sinensis_orange1_1g046372m                                               ------MEPQQ----NQHQGNGA--------CGS-NNCCTCPRWTPTTDQIRILKELYNNGVRSPTAEQIQKISARLRQYGKIEGKNVFYWFQNYKARERLK-KKIEGSS-TSAADF-------AG---TMNFR---ETLPLFPM
Citrus_sinensis_orange1_1g046813m                                               ------MEG-------DGDNNN-----G--VSGGGGGTLSSSRWNPTKEQINMLESLYAQGIRTPSAEQIQQITTRLRAYGHIEGKNVFYWFQNHKARQRQKQKQERTAI-RYLHKF-PPSC--PYYL-QC-VLIQDETLPLFPL
Citrus_sinensis_orange1_1g047211m                                               FFSLSTME----------D--QS------NSRGSARSTPVRSRWTPKPEQILILESIFNSGMVNPPKDETVRIRKLLEKFGSVGDANVFYWFQNRRSRSRRRQRQ-LQSAGEQRNN--SNCLPG-AATSSS-S-CGEDMKALFGH
Cucumis_sativus_Cucsa_043520_1                                                  ------MEHA-----QEQGINDQ------GGGGG-GGFCSSSRWTPTTDQIRILKELYNNGVRSPSADQIQRISARLRQYGKIEGKNVFYWFQNHKARERQK-KRFTSNS-TSPITH-------PGIT-WPKLR---ETLPLFPI
Cucumis_sativus_Cucsa_046640_1                                                  ------MA---SSNRHWPSMFKSKCN-SHNVGGCERSPP-KPRWNPKPEQIRILEAIFNSGMVNPPRDEIRKIRAQLQEYGQVGDANVFYWFQNRKSRSKNKLRH-IQSSNHNSQTSSSSSPK--PPTK-TNN-VCENVREAFGH
Cucumis_sativus_Cucsa_111520_1                                                  DGGEF-FS----EAT--AF-HGARLVPNGL---EEDTPVSSSRWNPTVEQLRILEELYRRGTRTPSADQIQHITAQLRRFGKIEGKNVFYWFQNHKARERQKRRRQTAAQ-------EPGTPSSETQ--RES--V--MTLQLFPL
Cucumis_sativus_Cucsa_121900_1                                                  DQ-DL-FP-----SD-NSF-NS-RLIPHTV---DQESPVVSSRWNPTPEQLRVLEELYRRGTRTPSADQIQHITSQLRRYGKIEGKNVFYWFQNHKARERQKRRRQMESA-ITTAD-VVPSCSPPIQ-GRNN-FAVIETLQLFPL
Cucumis_sativus_Cucsa_136500_1                                                  ---------------GGGCSGES------------GKGGKCGRWNPTAEQVKVLTEL-RSGLRTPSSDQIQKISHHLSFYGKIESKNVFYWFQNHKARERQK-RRKLSLP---------------------H-----KTLQLFPL
Cucumis_sativus_Cucsa_213810_1                                                  ------ME--K-----MTAEVG-----------DGGGGPVSSRWNPTKEQISILENLYRQGVRTPSADQIQQITVRLKDYGHIEGKNVFY----------------------------------PYYV-QYSMVI--ETLSLFPT
Cucumis_sativus_Cucsa_272210_1                                                  VGLVKVMTDQMELLRQQISVYASICEQEHDGHKIT----ARQRWTPTPVQLQILEQIFDEGNGTPSKQKIKDITLQLTQHGQISEANVYNWFQNRRARSKRKQANSLP-NN---ADSEPETPKEQTYEHLVSGNYQR-PYT-P-E
Cucumis_sativus_Cucsa_323040_1                                                  AALVKVMTDQLETLRKQIAVYATICEQEHDSHKIT----SRQRWTPTPVQLQILERIFDQGNGTPSKQKIKEITSELGQHGQISESNVYNWFQNRRARSKRKQQSAP--AY---GESEVETPKDQTNQS-A-DDCSE--------
Cucumis_sativus_Cucsa_336980_1                                                  ------ME----------N--HG-------PNQGCRA-PVRSRWTPKPEQILILESIFNSGMVNPPKDETVRIRKLLEKFGSVGDANVFYWFQNRRSRSRRRQRQ-LQATHQGS---VSSGGIN-AGVSSS-S-AGEDMKAMFGH
Cucumis_sativus_Cucsa_379650_1                                                  -------------------------------------MPTPSRWCPTPEQVMILEEIYRNGLKTPNATQIQHITSHLSFYGKIEGKNVFYWFQNHKARDRQKLRRKLYKL-QHHFFFYFLPPQ-PQ---E-------RTLELFPV
Cucumis_sativus_Cucsa_395970_1                                                  PSPSISPSS------PPMITAKT------------SRNPGGTRWNPTQEQIGILEML-SRGMRTPNAQQIEHITAQLGNYGKIEGKNVFYWFQNHKARERQKQKR-NSLL-PHSPP-------------PYKCL---RTLELFPL
DAAD_0014615_2040098_Ardisia_revoluta                                           GGLVKVMTDQMEILRKQIAAYATICQQDHHGHKIN----GRQRWTPTPVQLQILERIFDQGNGTPSKQKIKDITSELSQHGQISETNVYNWFQNRRARSKRKQQVAP--NN---GESEVETSNELSQPN-A-EDCSD-PY-----
DAAD_0054667_2036919_Ardisia_revoluta                                           ---------------------------HKM---DQESQVVTSRWNPTPEQLQTLEELYQRGTRTPSADQIQHITSQLRRYGKIEGKNVFYWFQNHKARERQKRRRQTESP-YHQQQNGAYNTSVTLA-RK---FPTT--------
DCCI_0009456_2012961_Calceolaria_pinifolia                                      -RPAPKPGTSISI--KSFIRPES------------SDESGGTRWNPTQEQIGILEML-RGGMRTPNAQQIEQITSQLGKYGKIEGKNVFYWFQNHKARERQKQKR-NSLL-SRSPP-------------TYKSR---RTLKLFPL
DCCI_0112071_Calceolaria_pinifolia                                              ------------------------------AHKIS----GRQRWTPTPLQLQHLENIFDKGNGTPSKQEIEEIATELSKHGQISETNVYNWFQNRRARSKRKQQATN--NN---AESEVETTDL--NIN-V-QD-SG--------
DCCI_0114330_2076974_Calceolaria_pinifolia                                      DEGNN-IQ------E--PFNNG-PLMPHGM---EQDTQVVSSRWNPTPEQLQTLEELYQRGTRTPSAEQIQHITAQLRRYGKIEGKNVFYWFQNHKARERQKRRRQVESY-------G---------------------------
DCCI_2014049_Calceolaria_pinifolia                                              GGMVKVMTDQMEVLRKQIAVYATICEQEHDAHKIS----GRQRWTPTPLQLQHLENIFDKGNGTPSKQEIEEIATELSKHGQISETNVYNWFQNRRARSKRKQQATN--NN---AESEVETTDL--NIN-V-QD-SG-PF-----
DCCI_2019284_0054843_0112425_Calceolaria_pinifolia                              GGMVKVMTDQMEVLRKQIAVYATICEQEHDTHKIS----GRQRWTPTPLQLQHLENIFDKGNGTPSRPKIREITAELSQHGQINDQNVYNWFQNRRARSKRKQQAQA--ND---AESEVETFDEEQNKN-S-RD-SG-PY-----
DDEV_0029566_2018080_Canella_winterana                                          GEEEISMD-------TGFCIEE-------------SANGKCGRWNPTAKQVKVLTDL-RSGLRTPRTDQIQKISSQLSFYGKIESKNMFYWFQNHKARERPK-RRRISVQ-EGELP-------------APH-----KTLQLFPL
DDEV_0034177_2115697_0151927_Canella_winterana                                  ---APKGGT------KSFIKPQT------------PDDAGGTRWNPTQEQIGILEML-RGGMRTPNAQQIEQITAQLGKYGKIEGKNVFYWFQNHKARERQKQKR-NSLV-NNTPL-------------YYKCR---KTLELFPL
DDEV_2013055_0022145_0022027_Canella_winterana                                  QVLVKVMTDQLELLRKQISVYATICEQEHDGHKIT----ARQRWTPTPVQLQILESIFDQGNGTPTKQKIKEITTELTQHGQISETNVYNWFQNRRARSKRKQQVPLP-NN---VVSAVETLKEHSPENPAGDDCSE-PFR-M-G
DESP_0019468_0004974_2103972_Erigeron_canadensis                                LFFL-KMETH-----HHQQDNLA-------KNTN-SSYCSSTRWTPTSDQIRILKELYNNGIRSPTADQIQKIAARLRHFGKIEGKNVFYWFQNHKARERQK-KRFTPSL-VQPPPH------------SVSFR---ETLPLFPI
DESP_2023225_0031570_Erigeron_canadensis                                        NGMVKVMTDQMEVLRKQIAIYATICEQDHDGHKFS----GRQRWTPTPVQLQILERLFEQGNGTPSKQKIKEITSELLQHGQISETNVYNWFQNRRARSKRKQQVAP--NN---GESEVETP----QQN-A-DDCSG-PY-----
DHPO_0013484_2075678_Eupomatia_bennettii                                        QRTVRVMTEQIEVLRRQISVYSFICQLDHHSLSMV----TRQRWAPSPTQLQVLEQLFRQGNGTPSKKKIKEITSQLTQHGQISETNVYNWFQNRRARSKRKQLKQSA-TN---AESEVETPEEHSHENSTTDNL----------
DTNC_0010704_2007389_Sinningia_tuberosa                                         -VPADTSTTAAT---KSFIRPES------------SDESGGTRWNPTQEQIGILEML-RGGMRTPNAQQIEQITVQLGKYGKIEGKNVFYWFQNHKARERQKQKR-NSLL-SHSPS-------------TNKCR---RTLKLFPL
DTNC_0020179_2054257_Sinningia_tuberosa                                         GGMVKVMTDQMEVLRKQIAVYATICEQEHDTHKIT----GRQRWTPTPMQLQYLEHIFDQGNGTPSKQKIKEITTELSQHGQISETNVYNWFQNRRARSKRKQQAAA--NN---VESEVETPNEQPPHV-S-EDCPG-PY-----
DTNC_0061077_2050392_Sinningia_tuberosa                                         ---------------------------HNL---DYE-APVSSRWNPTPEQLQALEEMYRRGIRTPSAEQIKQIAVKLRRFGKIEGKNVFYWFQNHKARERQKKRRQLELG-AGKN--Y---------------------------
DXOU_2003567_Nothoceros_aenigmaticus                                            -NFSQVMTEQLEVLRRQIAVYATICHQEH-RHKVS----ARHRWTPSHSQLQILERLFWKGGGTASKQRLKEITAELSKHGTIQETNVYNWFQNRKARAKRKKQ--GP-LS---TDSDGETLQKVDDLGDG--------------
DXQW_0006692_2006221_Juglans_nigra                                              GMLVKVMTDQLDTLRKQIAAYAIICDKEHDGHKIT----SRQRWTPTPVQLQILERIFDQGTGTPSKQKIKEITSELRQHGQISETNVYNWFQNRRARSKRKQQNAP--NN---AESEVETPKDHSQEN-D-EDCSD-LY-----
DXQW_0013709_2050903_Juglans_nigra                                              -----------------------------------RKMPTSPRWCPTPEQIMILEEMYRSGIRTPNSSQIQKITAHLSFYGKIEGKNVFYWFQNHKARDRQKLRRKLSKL-QQQLHLYQSH-Q-SY---Q-----KDQTLQLFPV
DXQW_0020255_2054069_Juglans_nigra                                              DR-EITLS------D--PV-SG-FLIPHFV---EQN-PPVTTRWNPTSEQLLALEDLYRRGTRTPTAEQIHQIAAYLRRFGKIEGKNVFYWFQNHKARERQKRRREMASL-PEQQ--VAPLCSKSMN-KRRS-TD--KTLNLFPL
DXQW_0028353_2006334_0055582_Juglans_nigra                                      GMLVKVMTDQLEILRKQIAVYATICEQEHDVHKIT----SRQRWTPTPVQLQILERIFEQGTGTPSKHKIKEITSELGQHGQISETNVYNWFQNRRARSKRKQQNAP--NT---ADSEVETPKDHSQQN-G-EDCSD-LY-----
DXQW_0095933_Juglans_nigra                                                      ------------------------------------------------EQIGILEML-KGGMRTPNAQQIEQITAQLGKYGKIEGKNVFYWFQNHKARERQKQKR-SSLL-GHCPP-------------PYKCR---RTLELFPL
DXQW_2013392_0105364_Juglans_nigra                                              PRPAPKANTDNTP--KSFIKPES------------SDDSGGTRWNPTQEQIGILEML-KGGMRTPNAQQIEQITAQLGKYGKIEGKNVFYWFQNHKARERQKQKR-NSLL-GHCPP-------------PYKCR---RTLELFPL
DXQW_2056235_0075946_0009254_Juglans_nigra                                      DG-EF-MP------D--SF-NG-RLIPHGV---EQDTPVVSSRWNPTPEQLRALEELYRRGTRTPSAEQIQHITAQLRKHGKIEGKNVFYWFQNHKARERQKRRRQMESS-DEH---VAPYCSASVQ-K----------------
EBOL_2056386_0019953_Antirrhinum_majus                                          ---SDTVTTAA----KSFIRPES------------SDESGGTRWNPTQEQIGILEML-RGGMRTPNATQIEQITAQLGKYGKIEGKNVFYWFQNHKARERQKQKR-NSLL-SHSPP-------------PYKCR---RTLKLFPL
EBOL_2057286_0072311_Antirrhinum_majus                                          -------------------LSCTLCFQN-QAHKIS----GRQRWTPTPVQLQILERIFDQGNGTPSKQKIKDITTELSQHGQISETNVYNWFQNRRARSKRKQQ--S--NN---TESEVETANDQPRQV-S-EDHPE-PY-----
ECTD_2016009_Gentiana_acaulis                                                   EGMVKVMTDQMEVLRKQIAVYATICEQDHDGHKIT----GRQRWTPTPIQLQILERIFDEGNGAPSKQKIKEIASELVQHGQISETNVYNWFQNRRARSKRKQQATP--NN---IESEVETPNEQSSHF-T-EDGSG-PY-----
ECTD_2017435_Gentiana_acaulis                                                   ISP---MEAT-----VQIPNEQD-------GSNS-SSFCTSTRWTPTTEQIRILKELYNNGVRSPSAEQIQKISAKLRQYGKIEGKNVFYWFQNHKARERQK-KRLTATT-TATTAA-------PN-------------------
ECTD_2017436_Gentiana_acaulis                                                   FPP---MEPT-----LQLVNEQD-------NNNN-SSFCTSTRWTPTTEQIRILKELYNNGVRSPSAEQIQKISAKLRQYGKIEGKNVFYWFQNHKARERQK-KRLTATT-TATTAA-------PN-------------------
ECTD_2109856_Gentiana_acaulis                                                   -RPVPKQPEPPK---KSFIRPEN------------AGDSGGTRWNPTQEQISILEML-GGGMRTPNAQQIEQITSQLGKYGKIEGKNVFYWFQNHKARERQKQKR-NIPR-NQSPP-------------VFKCT---KTLLLFPL
EDXZ_0031388_2090703_Schlegelia_violacea                                        GGMVKVMTDQMEVLRKQIAVYATICEQEHDAHKIT----GRQRWTPTPMQLQILERIFDQGIGTPSKQKIKEITTELSQHGQISETNVYNWFQNRRARSKRKQQAPA--NN---AESEVETPNEQHQHI-S-EDCPG-PY-----
EDXZ_0032271_2013851_Schlegelia_violacea                                        GGIVKVMTDQMEVLRKQIALYADICEQEHDAPKIT----GRQRWTPTPMQLQILECNFNQGTSSISKPKIQEITTELLKHGQISEKNVYNWFQNRRARSKRKQQATA--NN---AESEVETPN-RTPHI-S-EDSPG--W-----
EDXZ_0101259_2087104_0108245_Schlegelia_violacea                                --------------------------------------VVSSRWNPTPEQLQTLEELYRSGTRTPSAEQIQHITAQLRRYGKIEGKNVFYWFQNHKARERQKRRRQLESS-DEQQH-V------STQ-GR-----ST--------
EDXZ_0116329_2085479_Schlegelia_violacea                                        ----------------------------------------------------ILEELYRRGLRNPNASQIQKITAHLSFYGKIHGKNLFYWFQNHKARDRQKLKKKLAKL-QQQLL--DSPRQ-NC---Q-----RDEALELFPL
EDXZ_0118691_2089506_Schlegelia_violacea                                        -----FMEPQV----QQQLANEE--------GGC-TSFCSSTRWTPTTDQIRILKDLYNNGVRSPTAEQIQRISAKLRQYGKIEGKNVFYWFQNHKARERQK-KRFTTT-------H-------PGN--AMSFR---ETLPLFPM
EDXZ_2008001_0092191_Schlegelia_violacea                                        ---------------KSFIRPES------------LDEAGGTRWNPTQEQIGILEMH-RSGMRTPNAQQIEHITAQLGKYGKIEGKNVFYWFQNHKARERQKQKR-NNLL-SHSPP-----------------------------
EDXZ_2015061_0029544_Schlegelia_violacea                                        ------------------------------VPACERTPP-KPRWNPRPEQIHILEAIFNSGMVNPPRDEIRKIRAQLQEYGQVGDANVFYWFQNRKSRSKHKQRQ-LQASQTTTPPASSSCPN--SNEKNSTA-V----------
EFMS_0106008_2016046_Torreya_taxifolia                                          LKQ---MTDQIDVLQKQIRAYST-CSQEHS--GTAFRA-ARQRWTPSQIQLQILERLFEQGTATPNKQKIKEITMELSQHGQISETNVYNWFQNRKARAKRKQLH--PKGESEIETSDSNPSGY-A---------QGDVRRIFGE
EFMS_0108793_2077185_Torreya_taxifolia                                          RRPV-PLSLPSST-PQAFSSTNC-MSACLTKPQQ-SCASSGTRWNPTPEQIRILEMF-KGGMRTPNAEQIEHITAQLRQYGKIEGKNVFYWFQNHKARERQ--------------------------------------------
EFMS_2010250_0011904_Torreya_taxifolia                                          PNNDQVMTKQMDTLRRQISAFST-CSQEHSVSSGPFRP-ARQRWTPSQTQLHILERLYSYGNGTPNKQNIKKITSELSQHGPISEMNVYNWFQNRKARARRKQQI-LPKGDSEVDTDEMNKAWG-KTAEAEKP-IQD--------
EHNF_0000263_0005424_2053778_0005423_2009284_Dillenia_indica                    PRPAPKATVTANT--KSFIKPES------------SEDSGGTRWNPTQEQIGILEML-RGGMRTPNAQQIEQITAQLGKYGKIEGKNVFYWFQNHKARERQKQKR-NSLL-ANNPT-------------PYKCM-----------
EHNF_0027644_2086410_Dillenia_indica                                            GEMVKVMTDQMELLRRQISVYSTLCQQDHD-HKIS----ARQRWNPTATQLQILERIFDQGVGTPNKLKIKEITTELAQHGQISETNVYNWFQNKRARSKRKQS--LE-NT---AESLAEPLKVLSDEYPALDHW----------
EHNF_2016980_Dillenia_indica                                                    ----------------------------HDGQKIT----ARQRWTPTATQLQILERIFDQGNGTPSREKIKEITCELSQHGQINESNVYNWFQNRRARSKRKQVVNTP-NN---AESEVETPKDLSQQNVVAEDCSE-PYQ-Q-R
EHNF_2020763_0000857_0083750_2020764_2016981_Dillenia_indica                    GVLVKVMTDQMEILRKQIAVYATICEQEHDGQKIT----ARQRWTPTATQLQILERIFDQGNGTPSREKIKEITCELSQHGQINESNVYNWFQNRRARSKRKQVVNTP-NN---AESEVETPKDLSQQNAVPEDCS--GNAGE-R
EMJJ_0023663_2022832_Borya_sphaerocephala                                       -VLVKVMTDQMEDLRRQISVYATICETEHDGPKIT----ARQRWTPTPIQLQILESIFDQGNGTPSKQKIKEITLQLTQHGQISETNVYNWFQNRRARSKRKQTAAHP-NN--STESEAEAPNE--HEKLPHS-FSN-------V
EMJJ_2023309_0040550_Borya_sphaerocephala                                       EVLVKVMTDQMEVLRRQISVYATICEQEHDGHKLT----ARQRWTPTAMQLQILESIFEQGNGTPSKQKIREMTSELSQHGQISETNVYNWFQNRRARSKRKQPATAP-SN---TESEAEVPNQ---------------------
ERIA_0029909_2073329_Heuchera_sanguinea                                         NMIVKVMTDQMEILRKQIAVYCTICDQQHDGHKLN----ARQRWTPSPAQLQILERIFEEGNGTPSKPRIKEITTELSQHGPLSETNVYNWFQNRRARSKRKQSVAAP-NN---AESEADTPKDQSEQIPVADDCSE--------
ERXG_0006394_2017962_Eschscholzia_californica                                   SVSMKVMTDQIELLRRQISVYGTICEQEHDGHKIT----TRQRWTPTPVQLQILEQIFEQGNGTPTKQKIKDITNELTQHGQISETNVYNWFQNRRARSKRKQLGPPH-NN---ADSEVEPPKEQIHEHSSLDDCSD-SYR-Q--
ERXG_0008725_2064605_0067163_Eschscholzia_californica                           QVPVKVMTDQMELLRKQIAAYATICDQHHDGHKIS----SRQRWTPTAVQLQILEHIFDQGNGTPSKQKIKEITNELMQHGQISETNVYNWFQNRRARSKRKQLVTTT-KN---AEPEVEIQTEQAHENPAPEDGSE-PFR-P--
ESYX_2015559_Cunninghamia_lanceolata                                            PDSSQVMTKQMETLRRQISAFST-CSQEHSVSSGPFRP-TRQRWTPSQAQLHILERLYEHGNGTPNKQTIKKITSELSQHGLISEMNVYNWFQNRKARAKRKQHR-LPKGESEVDTNEMIRAWG-KTAEVEKS-VQDDVRKMFGD
EZZT_0013641_2015138_Passiflora_edulis                                          GMLVKVMTDQLETLRKQIAVYATICEQEHDTHKIT----ARQRWTPTPVQLQILERIFDQGNGTPSKQKIKEITSELSQHGQISETNVYNWFQNRRARSKRKQLVSS--SN---VESEVETLNEHSQQN---EDC---LY-----
EZZT_0014008_2008387_Passiflora_edulis                                          NSPIKVMTDQMEMLRKQISVYATICELQHDVHKIP----SRHRWTPKQEQLEILEHIFEQCNATPGRQKIKEITTELAQHGQVSETNVYNWFQNRRARSKRKQQAVVS-NI---GEAEVDAAKDQPDDSSPINDY---PSW-Q-G
EZZT_0059882_2012212_0003818_Passiflora_edulis                                  GMSVKVMTDQLETLRKQIAVYATICEQEHDTHKMT----ARQRWTPTPVQLQILERLFDQGNGTPSKQRIKEITFELSQHGQISETNVYNWFQNRRARSKRKQLVLS--SN---IESEVEALDEHSQQY---EDC----------
EZZT_2006583_0054530_Passiflora_edulis                                          PRPAPKGNIDHTSTTKSFVRPES------------SDNLGGTRWNPTQEQIGILEML-KGGMRTPNAQQIEQITAQLGRYGKIEGKNVFYWFQNHKARERQKQKR-SSLL-SHSPQ-------------PYKCR---RTLELFPL
Eucalyptus_grandis_Eucgr_A02149_1                                               ------ME----------D--QS------NPSHGHGG-PVRSRWTPKPEQILILESIFNSGMVNPPKDETVRIRKLLEKFGAVGDANVFYWFQNRRSRSRRRQRQ-MQALAAATAA-----SNG-ASYGSS-S-CGEDMKSAFGH
Eucalyptus_grandis_Eucgr_B00945_1                                               DG-DL-MA------E--SF-NG-RLMPHGM---EQESPVVSSRWNPTPEQLRTLEELYRRGTRTPNADQIQQITAQLRRYGKIEGKNVFYWFQNHKARERQKRRRQMEAP-EEP---GAPPCSATTQ-KRRN-FLRSQTLQLFPL
Eucalyptus_grandis_Eucgr_B02379_1                                               ------M----------------------------SGGSATSRWNPTKEQIGILESLYRQGIRTPTADQIQQITGRLKAYGHIEGKNVFYWFQNHKARQRQKEKQESLAL-RYFHKF-HPPC--PYFV-QC-VLLDEETLDLFPL
Eucalyptus_grandis_Eucgr_B02435_1                                               -------------------------------------MPASTRWCPTPEQLMILEEMYRSGVRTPNAAHIQQITAHLSLYGKIEGKNVFYWFQNHKARDRQKLRRKLSKL-NNHQCLFSPPDL-AY---Q-----TEKTLDLFPT
Eucalyptus_grandis_Eucgr_D00577_1                                               ------MA---SSNRHWPSMFKSKCNTQHN--GCERTPP-KPRWNPKPEQIRILEAIFDSGMVNPPREEIRKIRAQLQEYGQVGDANVFYWFQNRKSRSKHKLRH-LQSQQNQNFNSSSSSPT---HQG------CPNVREAFGN
Eucalyptus_grandis_Eucgr_F02320_1                                               PRPVPKPHQTD----KSFIRPES------------SDDPGGTRWNPTQEQIGILEML-RGGMRTPNAQQIEQITAQLSKYGKIEGKNVFYWFQNHKARERQKQKR-NSLL-SHCSP-------------PYKCR---RTLELFPL
Eucalyptus_grandis_Eucgr_G03036_1                                               ------ME-------SGFYVKAA---------RGGNGGGKCGRWNPTTEQVKVLTDL-RSGLRTPSTDQIQKISTQLSFYGKIESKNVFYWFQNHKARERQK-RRKVSVD--------------------SH-----ETLQLFPL
Eucalyptus_grandis_Eucgr_I02222_1                                               GVLVKVMTDQLETLRKQIAVYASICEQEHDGHKIT----ARQRWTPTPLQLQILERIFNEGNGTPSKQKIKEITTELSQHGQISETNVYNWFQNRRARSKRKMQNTG--NN---TESEAEAPKEQSQQN-V-EDCSD-LY-----
Eucalyptus_grandis_Eucgr_J02429_1                                               ------MEPQQ----NQEDMNCS------GKGGG-SSYCSSTRWTPTTDQIRILKDLYNYGVRSPTADQIQRISARLRQYGKIEGKNVFYWFQNHKARERQK-KRFFSPP-NSNINP-------PG---TMNFR-------LF--
FCHS_2061721_0024022_Deparia_lobato_crenata                                     -----------------------------NGQKFA----SRQRWTPSQTQLQILEKLFQQGNGTPTKQRIKDISTELSQYGQISETNVYNWFQNRRARTKRKQQVGCL-NN---GDSEFDTQEELPINSFITN-SSA--LQGQ-E
FEDW_0019446_2020595_0074251_0051752_Epilobium_sp                               SHPPSIMA---SSNRHWPSMFKSK----RN----ERTPP-KPRWNPRPEQIRILESIFDSGMVNPPRDEIRKIRAQLQEYGQVGDANVFYWFQNRKSRSKHKLRN-LQSKQRHKIPSSSSEPR--SRSKFS-------------Y
FEDW_0037002_2090588_Epilobium_sp                                               ---------------------------------------------PTQEQIGILEML-RGGMRTPNAQQIEQITLQLRKYGKIEGKNVFYWFQNHKARERQKQKR-SGYG-LTSPT-------------PNKCR---RTLELFPL
FFGR_2013013_Netrium_digitus                                                    --------------------------------------------------------------GTNSKQRIREITQELQQHGPISETNVYNWFQNRKARAKKKSSNGS--GA---GDKDAEDDREGHEDDEQAVGGPQ-EQQQQ-P
FFPD_2003633_0046026_Ceratodon_purpureus                                        ---------------------------EHATHKST----ARQRWTPSQHQLQILEKLFEQGNGTPNKQRIKEITAELSQHGAISETNVYNWFQNRKARAKRKQQMVTP-KD---GESEADTPKEQIQDES-AN-GTD--------
FFPD_2003634_0046043_Ceratodon_purpureus                                        ---------------------------EHATHKST----ARQRWTPSQHQLQILEKLFEQGNGTPNKQRIKEITAELSQHGAISETNVYNWFQNRKARAKRKQQMVTP-KD---GESEADTPKENIQDEA-GN-GAD--------
FGRF_0021717_2057669_Asparagus_densiflorus                                      RRPA-PFVSDDADILRSFNSPKP--------TKCINPDSSSTRWNPTQEQIRTLEEL-RGGMRTPNAQQIERITEELSKHGRIEGKNVFYWFQNHKARERQR-QKRSAAL-LALDT---------------RKR---GTLELFPL
FGRF_2052852_0076424_Asparagus_densiflorus                                      -------------------------------------------WCPTPEQLMILEEMYRSGVRTPNASQIQQITAHLSFYGKIEGKNVFYWFQNHKARDRQKLRRRLSRH-LLHGCFNLSR-L------Q-----K---------
FITN_0029705_2086852_Isoetes_sp                                                 -----------------------------NGDMGA----GKGRWKPSDDQLRVLMKLFEEEVGTINKQRIKEITAELSQQGHITEANVHNWFHNRKARAKRKQVSVQ--RD---GESEVDTSKGEENLENGSHRGIV--------
FITN_0077962_2087669_Treubia_lacunosa                                           ------------------------------LQKLS----SKQRWTPSEGQLKILDKLFKQCNGTPSRMKIKEITLELSQHGQLSETNVYNWFQNRKARARRKQQRLG--HN---AHSEVDTSEEVRVEKPKTL-----LLDSK-L
FITN_0121372_2086183_Treubia_lacunosa                                           DLAFARLELSNISRTSIKMSIERLQRRK--GFRGSDRAGTRPRWKPTHVHLSVLEYIFENSDLLPGDKDITLITDALRLYGPVEEVNVFYWFQNRRARAKRS--QQNGNI-----------------------------------
FITN_0124355_2089379_Treubia_lacunosa                                           LAQGQVMTDQLEALRRQISVYATICQQEHSGYKTT----ARHRWTPSQTQLHLLEKLFDQGIGTPNKQKIKEITAELSQYGTISEANVYNWFQNRKARSKRKQQPATQ-RE----------------------------------
FNEN_0097664_2071352_Phlox_sp                                                   ----PKTVPGNTSSDKSFIRPES------------SNDLGGTRWNPTQEQIGILEML-RGGMRTPNAQQIEQITAQLGKYGKIEGKNVFYWFQNHKARERQKQKR-NSLL-SQSPP-----------------------------
FNEN_0100184_2005515_2005513_Phlox_sp                                           GGMVKVMTDQMETLRKQIAAYATICEKEHEGHKIT----GRQRWTPTPVQLQILERIFDLGTGTPSKQKVKEITCELIQHGQISETNVYNWFQNRRARSKRKQQAAN--NN---GESEVETFNEPSQPN-S-EDCSD-QY-----
FQGQ_0002555_2007393_Polystichum_acrostichoides                                 GPPAQVMTDQLETLRRQISVYATICQQEHNGQKFA----SRQRWTPSQTQLQILENLFQQGNGTPTKQRIKEISMELSQYGQISETNVYNWFQNRRARTKRKQQVGGL-NN---GESEFDTQEEVSLKSVITN-SAA--LQGQ-E
FQGQ_2073297_0021129_Polystichum_acrostichoides                                 ITPGQVMTDQLETLRRQISVYATICQQEHSGHKLT----SRQRWTPSQTQLHILERLFEEESGTPNKQRIKEITIELSQHGQISETNVYNWFQNRRARTKRKQQLGGP-NN---GDSELDTPEEFTNDSLDGA-ASN-LQEFQ--
FYTP_0015435_2004066_Daphniphyllum_macropodum                                   DA-DF-MP------D--SV-NG-RLIPHGV---EQETPVVSSRWNPTPEQLRTLEDLYRRGTRTPSADQIQHITAQLRRYGKIEGKNVFYWFQNHKARERQKRRRQLESS-DEQ---GAPPCSALIQ-RR-S-LVATQTLQLFPL
FYTP_0063526_2044127_Daphniphyllum_macropodum                                   GGLVKVMTDQMELLRRQISDYATICEQEHDGHKIT----SRQRWTPTPVQLQFLERIFDQGNGTPSKQKIKEITSELTQHGQISETNVYNWFQNRRARSKRKQSVAVQ-NN---AESEVETPKEQSLENSVAEDYSE-HYQ-Q-G
FYTP_2008231_0030200_0058939_Daphniphyllum_macropodum                           GVIVKVMTDQMEILRRQIAVYASICEQEHDLHKIT----ARQRWTPAPVQLQLLESIFDQGNGTPSKQKIKEITSELSQHGQISETNVYNWFQNRRARSKRKQLVAAP-NN---AESEVETPEEHSQQNPADEDCSE-PYQ-Q-T
FYTP_2043778_0062988_Daphniphyllum_macropodum                                   PRPAPKANSDS----KSFIRPES------------SDDSGGTRWNPTQEQIGILEML-RGGMRTPNAQQIEQITAQLGKYGKIEGKNVFYWFQNHKARERQKQKR-NSLL-SHCSP-------------PYNCR---RTLELFPL
FZQN_0000377_2011724_Silene_latifolia                                           -----------------------------DGHKIS----ARQRWTPTPVQLQILERIFDQGTGTPSKQKIKEITGELSQHGQISETNVYNWFQNRRARSKRKQLNTAQ-NN---GESEVETPKDGSENNLASEDCAE-HFP-P--
Fragaria_vesca_mrna09136_1_v1_0_hybrid                                          PRPAPKSDTA-----KSFIRPES------------PDDSGGTRWNPTQEQIGILEML-RGGMRTPNAQQIEQITAQLGKYGKIEGKNVFYWFQNHKARERQKQKR-STLL-THSPP-------------PYKCM---RTLELFPL
Fragaria_vesca_mrna09389_1_v1_0_hybrid                                          DS-DF-MI-----PD-SAF-NG-RLVPHA----QREVPVVSSRWNPTPEQLRALEELYRRGTRTPSAEQIQQITAQLRRFGKIEGKNVFYWFQNHKARERQKRRRQMESD-DLQ---VAPSCMSHHH-QR-NSMVTTQTLELFPL
Fragaria_vesca_mrna13035_1_v1_0_hybrid                                          GVGVKVMTDQLETLRKQIAVYATICEQEHDGHKIT----ARQRWTPTPVQLQILEQLFDQGNGTPSKQKIKEITSELSQHGQISETNVYNWFQNRRARSKRKQQNTS--NN---AESEVETPKDQSQQN-A-EDCSD-LF-----
Fragaria_vesca_mrna14025_1_v1_0_hybrid                                          ------MP-------------------------PAASSSSSSRWCPTPEQLMILEEMYRAGVRTPNASQIQHITTQLSYYGKIEGKNVFYWFQNHKARDRQKLRRKLCKL-LQQQQLYSPP-H-PL---Q-----KEKTLQLFPI
Fragaria_vesca_mrna14133_1_v1_0_hybrid                                          ------ME---------GEDQQ----------VKKLGVLNTTRWNPTKEQITILEDLYEKGMRTPSAEFIQAVTARLKTYGHIEGKNVFYWFQNHKARQRQKEKQESLAF-RFLHTF-PPPC--PYYM-QS-MVPEDETLPLFPL
Fragaria_vesca_mrna14621_1_v1_0_hybrid                                          ------MEP---------QPTED-------GNRA-ATMCSSTRWTPTTDQIRILKELYNKGVRSPSAEQIQRICLQLKRYGKIEGKNVFYWFQNHKARERQK-KRFTAD-------Q-------QG---NMSFR---ETLPLFPM
Fragaria_vesca_mrna20491_1_v1_0_hybrid                                          QPDFCVMTDQVEQLQKQIAVYAVICEQDHDGNKVT----ARQRWTPSNTQLEILERIYNEANGTPGKHRVKEITKELSQHGHVTETNVYNWFQNRRARSKRKQSVPTR-NM---TELDIEPPKD----------Y----------
Fragaria_vesca_mrna20925_1_v1_0_hybrid                                          ------MD-------SGFCIKSI--------GGG-GGNGKCGRWNPTTEQVKVLTDL-RSGLRTPSTDQIQKISTQLSFYGKIESKNVFYWFQNHKARERQK-RRKVSID-I-----------------SPV-----ETLQLFPI
Fragaria_vesca_mrna28935_1_v1_0_hybrid                                          ------MA---SSNRHWPNMFKSK---HYN--GLEMTPP-KRRWIPRPEQIGILEAIFNSGMVNPSREEVRMITAQLQEYGQVVDANVFYWFQNRKSRSKHKHRR-LQSKTQFSPP-------------NSTASVYENVREAFGH
Fragaria_vesca_mrna30337_1_v1_0_hybrid                                          ------ME----------D-HQG------KHSSSEST-PVRSRWIPKPEQILILESIFNSGMVNPPKEETVRIRKLLEKFGSVGDANVFYWFQNRRSRSRRRQRQ-LQSEQRNQLAASFSAAAA-GASTSS-S-CGE--------
Fragaria_vesca_mrna30464_1_v1_0_hybrid                                          ------MEP------QTQQLTED------------EAGSSITRWTPTNDQLIILNDLYNKGVRSPSNEQIQMIRFQLRQYGKIEGKNVFYWFQNHKARERQQMKKFTSD-------Q-------QG---DMSFR---ETLPLFPM
Fragaria_vesca_mrna31986_1_v1_0_hybrid                                          QQDFCVMTEQVEQLRKQIAVYAVICEQDHDGNKVT----ARQRWTPSNTQLEILERIYNEANGTPGKQRVKEITKELSQHGQNQIVSPKDKRQNLKTCSFEVLIQHVP-YG---WEWQVYVPTE-------VSK-----------
Fragaria_vesca_mrna32456_1_v1_0_hybrid                                          DLPDY-IK--------AAA-NL-HLTPSS------KAAPRRSRWTPTPEQVMALKEMYRCGLKTPTAKQIQLVTVQLRNYGRIEGKNVFYWFQNYRARERQKRRRQVMSY-KSTDSTSKLPTVSSVL--R-----STQTLELFPL
GAKQ_0092627_2014301_0073443_Schlegelia_parasitica                              GGIVKVMTDQVEVLRKQIALYAAICEQEHDMPKIT----GRQRWIPTPMQLQILECNFNQGTGSISKPKIQEITTELLKHGQISETNVYNWFQNRRARSKRKQQATA--NN---AESEVETPN-QTPHI-S-EDSPG-PL-----
GAKQ_2013530_0006446_Schlegelia_parasitica                                      PRPAPKTSTAAT---KSFIRPES------------SDESGGTRWNPTQEQIGILEML-RGGMRTPNAQQIEHITAQLGKYGKIEGKNVFYWFQNHKARERQKQKR-NSLI-SHSPP-------------PYNCK---RTLKLFPL
GAON_2054303_0019576_Huperzia_squarrosa                                         ----GGMTDQLKTFRQQVTVYAT-CAQEAL------KT-TKNRWTPTPNQLQILKKLFEEVNGTPTREQINAVTEELSQHGPISKASVSKWFQNHKARGTFQMKH-IEEE-----------------------------------
GCFE_2046915_Verbena_hastata                                                    -------------------------------------------WNPTQEQIGILEML-RSGMRTPNAQQIEQITVQLAKYGKIEGKNVFYWFQNHKARERQKQKR-NNTF-IHSPP-------------PCKCR---RTLKLFPL
GCFE_2047773_Verbena_hastata                                                    ------MTDQMEVLRKQIAVYASICEQEHD-HKMT----GRQRWTPTAMQLGILERIFHEGIGTPSKQKIKEIRTELSQHGEISETNVYNWFQNRRARSKRKQQ-RS--NN---AESEVE-SEKQ-----P-EDC----------
GCFE_2048933_Verbena_hastata                                                    ------------------------LIPHGM---EQDTQVVSSRWNPTPEQLQTLEELYRRGTRTPSAEQIQQITAQLRRYGKIEGKNVFYWFQNHKARERQKRRRQYDEQ-QQPHY-VASSSSL-------------LFFFLFSI
GCFE_2053289_Verbena_hastata                                                    GGMVKVMTDQMEVLRKQIAVYATICEQEHDAHKIT----GRQRWTPTPMQLQILERIFDQGIGTPSKQKIKEITTELSQHGQISETNVYNWFQNRRARSKRKQQ-HA--NN---AESEVET--EQPRAQ------PG-PY-----
GDZS_0020835_2010410_Byblis_gigantea                                            GGMVKVMTDQMEVLRKQIAVYATICEQEHDSHKIT----GRQRWTPTPMQLQILERIFDQGIGTPSKQKIKEITTELSQHGQISETNVYNWFQNRRARSKRKQQASS--RN---AGSEVETSNE--QRI-S-EDPP---------
GDZS_0032131_2097591_Byblis_gigantea                                            ------MEA------QQEQANEE------GSGSS-NSYFSSTRWTPTTDQIRILKDLYNNGVRSPTAEQIQRISAKLRQYGKIEGKNVFYWFQNHKARERQK-KRFFTTT-TADNSH-------SG-------------------
GDZS_0035594_2030323_Byblis_gigantea                                            DGKDP-MS-----TD--LV-YG-RLMPHNL---DYATAPVSSRWNPTPEQLQALEEIYKRGTRTPSAEQIQQIAAKLRRFGKIEGKNVFYWFQNHKARERQKKRRQLELA-GKR---YPTPCSSSPM-HK-I-FASERTLQLFPI
GDZS_0138163_2109442_Byblis_gigantea                                            ---------------KSFIRPES------------PDEACGTRWNPTQEQIGILETL-RGGMRTPNARQIEQITVQLGKYGKIEGKNVFYWFQNHKARERQKKRF-FTTT-ADNS--------------PFNSR---HV--LPPI
GDZS_0165039_2111996_Byblis_gigantea                                            ---LPSMA---SSNRHWPSMFRSKCNTTHNVAGCERTPP-KPRWNPRPEQIRILEAIFNSGMVNPPRDEIRRIRVQLQEYGQVGDANVFYWFQNRKSRSKQKQRQ-LQASQATLRPSPSSSRN--SNQKNSTA-V----------
GDZS_2022733_0147230_Byblis_gigantea                                            PRSAPKPSSTRAP--KSFIRPES------------SDEFGGTRWNPTQEQIGILEML-RGGMRTPNAQQIEQITVQLGKYGKIEGKNVFYWFQNHKARERQKQKR-NS---SHSPP-------------LL--------------
GDZS_2025274_0133865_2025275_0082325_0165992_Byblis_gigantea                    GGMVKVMTDQMEVLRKQIAVYATICEQEHDSHKIT----GRQRWTPTPMQLQILERIFDQGIGTPSKQKIKEITTELSQHGQISETNVYNWFQNRRARSKRKQQASS--KN---AGSEVETSNE--QRI-S-EDHP---------
GIPR_0014470_Aucuba_japonica                                                    ---------------KSFIRPES------------SDESGGTRWNPTQEQIGILEML-RGGMRTPNAQQIEQITSQLGKYGKIEGKNVFYWFQNHKARERQKQKR-NTLL-SHCPA-------------PYKCR---RTLELFPL
GIPR_0073112_2002250_Aucuba_japonica                                            NGMVKVMTDQIEVLRKQIAVYATICEQDHDGHKIT----GRQRWVPTSVQLQILERIFDQESGTPSKQKIKEITSELSQHGQISETNVYNWFQNRRARSKRKQQVAS--NN---VESEVETPNEQSQQH-A-DSCSG-PY-----
GIPR_2002249_Aucuba_japonica                                                    --------------------------------------------TPTPVQFQMLERIFNQGNGTPSKQKIKEITSELSQHGQISETNVYNWFQNRRARSKRKQQVAS--NN---AESEVETADEQSQHD-S----SG-PY-----
GNQG_0002109_2005713_Encephalartos_barteri                                      PNQ---MTDQMETLRRQISVYST-CSQEHSVGVAPFRP-ARQRWTPSQTQLHILEALYKSGNGTPNKQKIKEITNELSQHGQISETNVYNWFQNRKARAKRKQQL-LPKGESEVDTGEFHQAGG-E---------QDDVRRMFGD
GNQG_0026245_2083844_Encephalartos_barteri                                      -----------------------------------NCASSGTRWNPTAEQIKILEMF-KGGMRTPNAEQIEHITAQLRHYGKIEGKNVFYWFQNHKARERQK-QKRNMIA-AKARGAQPLPFNS-----PCKSG---QTLQLFPL
GNQG_0034709_2080516_Encephalartos_barteri                                      RS---------------AL-N--KLIPQK------ECRLLSSRWNPTTDQLKMLEDLYKRGIRTPSAEQIQYITAQLRRYGKIEGKNVFYWFQNHKARERQKRRRRMEMQ-LEAVP-GMIS----------S-------------
GOWD_1019526_Sphagnum_lescurii                                                  TSGGQVMTDQMETLRRQISVYSTICQQEHPNHKPT----TRLRWTPSQIQLQILERLFEQGNGTPNKQHIKEITDELRRHGQITETNVYNWFQNRKARAKRRHQQVSV-KD---GESEADTPRQLTHNES-AN-GGD-LGDSQ-S
GOWD_1029695_Sphagnum_lescurii                                                  ASPGQVMTDQLETLRRQISVYATICQQEHPNHKPT----TRLRWSPSQIQLQILERLFEQGNGTPNRQHIKEITDELRRHGQIGETNVYNWFQNRKARAKRRHQQVSL-KD---GESEAETPRQVNQNNS-KN-GGD-------T
GOWD_1035332_2018894_Sphagnum_lescurii                                          TRSQVVMTEQLEALRRQISVYATICQQEHIMHRAT----VRQRWTPSQNQLQILERLFEQGNGTPSKQHIKEITTELMQHGHVGETNVYNWFQNRKARAKRKQQLLP--KD---DGSEVDTSQVPRQGGDSHPDGPQ--------
GOWD_1228193_2083093_Sphagnum_lescurii                                          AQCGQVMTEQLETLRRQISVYATICKQEHSSLKTT----TRQRWSPSQSQLQYLERLFDQGTGTPNKQRIKEIVAELSQHGQIAETNVYNWFQNRKARAKRKQQLVSL-KD---GESEVDTPKEMVQDDS-MN-TPE-------R
GRFT_0025288_2070119_Buddleja_sp                                                -RPVPKPSTTTT---KSFIRPES------------SEQSGGTRWNPMQEQIGILEML-RNGLRTPNAQQIEQITVQLGKYGKIEGKNVFYWFQNHKARERQKQKR-NSLL-SQSPP-------------PFKCN---RTLKLFPL
GRFT_0025994_2071524_Buddleja_sp                                                GGMVKVMTEQMEVLRKQIAVYATICEHHHHGHKIS----GRQRWTPTPMQLQILERIFNQEIGNPQKPKVQEITAELLQHGQISETNVYNWFQNRRARSKRKQQAAA--NN---ADSEVETSTE--------RNCPG-PY-----
GRFT_0027099_2014884_Buddleja_sp                                                ---FFQMA---SSNRHWPSMFKSK-----NGSGCERTPP-KPRWNPRPEQIRILEAIFNSGMVNPPRDEIRKIRAQLQEYGQVGDANVFYWFQNRKSRSKYKQRQ-LQPSQPPHTTSSSSS----SNEKNSTA-VCYNVREAFGQ
GSXD_0091255_2060862_Cheilanthes_eatonii                                        VAVGQVMTDQMETLRRQISVYATICQQEHHGQKFA----SRQRWTPSQTQLQILEKLFQQGNGAPSKQRIKEISVELSQYGQISETNVYNWFQNRRARTKRKQQ-GGT-NT---G------------------------------
GSXD_2013887_0006340_Cheilanthes_eatonii                                        VLPGQVMTDQLETLRRQISVYATICQQEHGGHKLT----SRQRWTPSQTQLHILERLFEQESGTPNKQRIKEITLDLSQHGQISETNVYNWFQNRRARTKRKQQLGGA-NN---GDSELDTPDEFTNHGFDGG-AGS-SQDFQ--
GSZA_0019493_2068547_Lonicera_japonica                                          ILIIIRMA---SSNRHWPSMFKSKCN--HN--GCERSPP-KPRWNPKPEQIRILEAIFNSGMVNPPREEIRKIRAQLQEYGQVGDANVFYWFQNRKSRSKHKQRH-LQKHS-QTPPSSSSS-----SSKNSTG-V----------
GSZA_0019683_2006765_Lonicera_japonica                                          SSMVKVMTDQMEVLRQQIAAYSTICQQDHLGHKIT----GRQRWTPTPVQLQILEGIFEQGNGTPSKQKIKEITSDLSQHGPISETNVYNWFQNRRARSKRK-HVAP--NN---AESEVETPNEQSHHN-A-EDCSE-SY-----
GSZA_0083428_2006763_0094258_Lonicera_japonica                                  NSMVKVMTDQMEILRNQIAAYATICQQDHDGHKIS----GRQRWTPTPVQLQILERIFEQGNGTPSKQKIKEITSDLSQHGQISETNVYNWFQNRRARSKRKQQVAP--NN---AESEVETPNEQSQQN-V-EDCSG-SY-----
GSZA_2006764_Lonicera_japonica                                                  SSMVKVMTDQMEVLRQQIAAYSTICQQDHLGHKIT----GRQRWTPTPVQLQILEGIFEQGNGTPSKQKIKEITSDLSQHGQISETNVYNWFQNRRARSKRKQQVAP--NN---AESEVETPNEQSQQN-V-EDCSG-SY-----
Ginkgo_biloba_GbWOX13                                                           SKMGQVMTDQMEILRRQISVYATICQQEHNGHKMT----ARHRWTPTQMQLQILENIFEQGNGTPSKQKIKEITAELAQHGQISETNVYNWFQNRRARTKRKQQLGLS-NN---GESELDTPKEYVQESSVIT-FSD-------D
Ginkgo_biloba_GbWOX2                                                            ------LQDANI--IQPSSAASSSEEEST-RKDETSSSNASIRWNPTKEQIAVLEGLYRQGIRTPTAQQIQQITSRLRMFGNIEGKNVFYWFQNHKARQRQKQKQHNIFF-RLLQYFPTPPC--PTIHIKD----LSRTLELFPL
Ginkgo_biloba_GbWOX3A                                                           -----------------------KWTSN-V---PQV--QASTRWTPTPEQLMLLEDMYTNGIRNPTGEQIQQFTAHLSLYGKIEGRNLFYWFQNRKARDRLKLRLQNMDA-LKRTL-SYADADTPLE----S-LG--QTLELFPL
Ginkgo_biloba_GbWOX3B                                                           DG----------------------MLKN-------IATQGTARWNSTPEQLMILEDIYRGGIQNLTAVQIQQITAHLSLYGKIEGKNVFYWFQNHKARDRQKLRRINMDT-KQEML-SKLGSAC----------V--ETLELFPL
Ginkgo_biloba_GbWOX4                                                            RRPV-PLSLSST--PQAFSSTTP-MSACL-AGDQ-NCQSSGTRWNPTPEQIRILEMF-KGGMRTPNAEQIEHITAQLRHYGKIEGKNVFYWFQNHKARERQK-QKRNSLV-ATTKR--PFAFNSSLG--NCSTR---QTLQLFPL
Ginkgo_biloba_GbWOX9                                                            ------M----TSNRHWPNMFKLKST-PHP-AQYERSPP-KPRWNPKPEQIRILEAIFNSGMVNPPRDEIRRIRTQLQEFGQVGDANVFYWFQNRKSRTKQKQRH-LQTRKSSSTESSSSTPQE-ETHEMMTS-V--NIRAAFGH
Ginkgo_biloba_GbWUS                                                             ------MESH-------------------------SGYYSGTRWNPTPEQLSILSELYRNGIRSPSADQIQRISWKLSRYGKIEGKNVFYWFQNHKARERQK-KRLSMVG-CDPA---------PGE--PV------KILQLFPL
Glycine_max_Glyma_01G166800_1                                                   ------MEPQQQ---QQQQQNED----------G-GGFSSSTRWTPTNDQIRILKELYNNGIRSPSAEQIQRISARLRQYGKIEGKNVFYWFQNHKARERQK-KRFTSDH-NH-----------AG---PMSFR---ETLPLFPM
Glycine_max_Glyma_02G093900_1                                                   AMMVKVMTDQLEILRKQIAVYATICEQEHDGLKIA----SRQRWTPTAMQLQILERIFDQGIGTPTKEKIKEITNELSQHGQISETNVYNWFQNRRARSKRKQQVPS--AN---AESEVET-KDQAPPS-A-DNGPD-LY-----
Glycine_max_Glyma_02G254800_1                                                   ------MD-------SGFCIRS-------------VRGSKCGRWNPTTEQVKLLTEL-RSGLRTPSTDQIQKISTQLSFYGKIESKNVFYWFQNHKARERQK-NRKLSFD---------------------S-----ETLQLFPL
Glycine_max_Glyma_03G007600_1                                                   ------ME----------D--QG------QPRQGTRS-AVRSRWTPKPEQILILESIFNSGMVNPPKDETVRIRKLLEKFGAVGDANVFYWFQNRRSRSRRRQRQ-MMTTATATVTLVATESTG-GCSSSS-S-CGDDLKTVFGH
Glycine_max_Glyma_04G016700_1                                                   IGLVKVMTDQMELLRQQISVYATICEQEHDGHKIT----ARQRWTPTPLQLQILERIFDEGNGTPSKQKIKDITIELGQHGQISETNVYNWFQNRRARSKRKQLTPAP-NV---VEP----PKEQPYENSSIKDY---SYF-L--
Glycine_max_Glyma_04G040900_1                                                   PRPAPKPNTKT----KSFIRPES------------SDDPGGTRWNPTQEQIGILEML-KGGMRTPNAQQIEQITVQLGKYGKIEGKNVFYWFQNHKARERQKQKR-SSLS-SHSPP-------------PYKCR---RTLELFPL
Glycine_max_Glyma_05G245900_1                                                   EG-EF-MA------D-YGF-NG-RLMPHGV---DQEPPVVSSRWNPTPEQLRALEELYRRGTRTPSAEQIQQITAQLRRFGKIEGKNVFYWFQNHKARERQKRRRQMESA-EGHH--VAPSCSASIQ-RR-N-FMTLQTLQLFPT
Glycine_max_Glyma_06G016800_1                                                   IGLVKVMTDQMELLRQQISVYATICQQEHDGHKIT----ARQRWTPTPLQLQVLERIFDEGNGTPSKQKIKDITIELGQHGQISETNVYNWFQNRRARSKRKQLTPAL-NV---VEPEVETPKEQPYENSSIKDY---SYF-L--
Glycine_max_Glyma_06G041800_1                                                   PRPAPKPNTQTNTI-KSFIRPES------------SDDPGGTRWNPTQEQIGILEML-KGGIRTPNAQQIEQITVQLGKYGKIEGKNVFYWFQNHKARERQKQKR-NSLF-SHSPH-------------PYKCR---RTLELFPL
Glycine_max_Glyma_07G101000_1                                                   EG-EF-MV------E-HSLITG-RLMPHGH---EQEAAVVSSRWNPTPEQLRALEELYRRGTRTPSAEQIQHITAQLRRFGNIEGKNVFYWFQNHKARERQKRRRQMESA-------VTPSCSASTQ-RR-N-VFTKQTLQLFPL
Glycine_max_Glyma_07G131000_1                                                   -------------------------------------MPGSPRWSPTTEQLMILEELYRSGIRTPSASQIQQITTHLSFYGRIEGKNVFYWFQNHKARDRQKLRRKLTKL-LQQQ-VNYST-H-PF---Q-----NHKTLDLFPL
Glycine_max_Glyma_07G203000_1                                                   ------MS---SSNRHWPNMFKSKCNNPNN--GGERTPP-KPRWNPKPEQIRILEAIFNSGMVNPPRDEIRKIRVQLQEYGQVGDANVFYWFQNRKSRSKHKLRH-FQSNQQQQKVSSSSSSKL-AYPINSAA-VSQNVHQAFGH
Glycine_max_Glyma_07G219400_1                                                   -------------SD--SF-GS--SAPHCL---EESQSPHSTRWSPTPVQLLVLEELYKQGTKTPSAEQIQQIASQLRQFGKIEGKNVFYWFQNHKARERQKRRREMEEN-NNN---GASTCSA-LD--R-N-ISRTRTLDLFPH
Glycine_max_Glyma_08G053700_1                                                   EA-EF-MA------D-YGF-NG-RLMPHGV---DQEPPVVSSRWNPTPEQLRALEELYRRGTRTPSAEQIQQITAQLRRFGKIEGKNVFYWFQNHKARERQKRRRQMESV-AEGHH-CHPLAVQQYK-G--S-YN----------
Glycine_max_Glyma_09G177800_1                                                   ----------------------------GV---EKEATVVSSRWNPSPEQLRALEELYRRGTRTPSAEQIQHITAQLRRFGNIEGKNVFYWFQNHKARERQKRRRQMESA-------VTPSCSASTQ-RR-N-LFRKQTLQLFPL
Glycine_max_Glyma_10G069700_1                                                   ------MA---SSNRHWPSMFKSKCS-PHNGGGCERSPP-KPRWNPKPEQIRILEAIFNSGMVNPPRDEIRKIRAQLQEYGQVGDANVFYWFQNRKSRSKHKLRH-LQSSKQNHTISSSSSPKL-PTTKNSTA-VCENVREAFGH
Glycine_max_Glyma_10G289900_1                                                   GLMVKVMTDQLETLRKQIAVYGTICEQEHDGHKIT----SRQRWTPTPVQLQILERIFDQGNGTPSKEKIKEITAELGQHGQISETNVYNWFQNRRARSKRKLQVAY--SN---TESEVETKDKQSQHN-S-EKCSN-LF-----
Glycine_max_Glyma_11G076500_1                                                   ------MEPQ-----QQQQQNED---------AG-GGFSSSTRWTPTNDQIRILKDLYNNGIRSPSAEQIQRISARLRQYGKIEGKNVFYWFQNHKARERQK-KRFTFDH-NN-----------AG---PMSFR---ETLPLFPM
Glycine_max_Glyma_11G140400_1                                                   ------ME--------SGNNTN--HELE-----ESGNEVASSRWNPTKEQISMLENLYKQGIKTPSAEEIQQITARLRAYGHIEGKNVFYWFQNHKARQRQKQKQETFAF-RFLHTF-SPPC--PYYI-PH-VFVKPETLDLFPL
Glycine_max_Glyma_11G210800_1                                                   ------MA---SSNRHWPSMFKSKCN-PHNGGGCERSPP-KPRWNPKPEQIRILEAIFNSGMVNPPRDEIRKIRAQLQEYGQVGDANVFYWFQNRKSRSKHKLRH-LQSSKNHHTPSSSSSPKL-PTTKNSTA-VCENVREAFGH
Glycine_max_Glyma_11G227800_1                                                   ------ME-------SEFFSSGV------------GSATKCGRWNPTTEQVKVLTEL-SSGLRTPSTDQIQKISNQLSFYGKIESKNVFYWFQNHKARERQK-RRKV----------------------NSD-----ETLQLFPL
Glycine_max_Glyma_12G063900_1                                                   D----IME--------SGNNND--EELE--EMGGSNGGASSSRWNPTKEQISMLENLYKQGIKTPSAEEIQQITARLRAYGHIEGKNVFYWFQNHKARQRQKQKQETFAF-RFLHTF-SPPC--PYYI-PH-VLVKPETLDLFPL
Glycine_max_Glyma_13G172700_1                                                   ------MS---SSNRHWPSMFKSKCNNPNN-SGGDRTPP-KPRWNPKPEQIRILEAIFNSGMVNPPRDEIRKIRVQLQEYGQVGDANVFYWFQNRKSRSKHKLRH-FQTNQQQHRVSSSSSSKL-YNPNNSTA-VSQNVRQAFGH
Glycine_max_Glyma_13G334900_1                                                   ------ME---------SHSSD-------------NVRHSVSRWSPTKEQIDMLENLYKQGIRTPSTEQIQQITSRLRAYGHIEGKNVFYWFQNHKARQRQKMKQQTIAS-RFLRA--SHPC--PYCL-QQ-VLA--EVLTLFPL
Glycine_max_Glyma_14G084600_1                                                   PRPAPKSNTDTI---KSFIKPES------------SDDPGGTRWNPTQEQIGILEML-RGGMRTPNAQQIEQITAQLSKYGKIEGKNVFYWFQNHKARERQKQKR-NNLL-AHSPT-------------PLKCR---RTLELFPL
Glycine_max_Glyma_15G039600_1                                                   ------ME---------SHSTA---------EDESSSGHSVSRWSPTKEQIDMLENFYKQGIRTPSTEQIQQITSRLRAYGYIEGKNVFYWFQNHKARQRQKQKQQSIAC-CFLHA--SHPC--PYCL-HQ-VLA--EALTLFPL
Glycine_max_Glyma_17G240300_1                                                   PRPAPKSNTDDTI--KSFIKPQS------------SSDPGGTRWNPTQEQIGILEML-RGGMRTPNAQQIEQITAQLSKYGKIEGKNVFYWFQNHKARERQKQKR-NNLL-AHSLT-------------PLKCR---RTLELFPL
Glycine_max_Glyma_18G029700_1                                                   ------ME-------SEFCI---------------SGSTKCGRWNPTTEQVKVLTDL-SSGLRTPSTDQIQKISNQLSFYGKIESKNVFYWFQNHKARERQK-RRKV----------------------NSN-----ETLQLFPL
Glycine_max_Glyma_18G179300_1                                                   -------------------------------------MPGSSRWSPTTEQLMILEELYRSGIRTPSASQIQQITTHLSFYGRIEGKNVFYWFQNHKARDRQKLRRKLTKL-LQQQQVSYST-H-SF---Q-----NHKTLDLFPL
Glycine_max_Glyma_18G288000_1                                                   AMMVKVMTDQLETLRKQIAVYATICEQEHDGHKIA----SRQRWTPSAMQLQILERIFDQGTGTPTKEKIKEITNELSQHGQISETNVYNWFQNRRARSKRKQQVPS--AN---AESEVET-KDQSPPS-V-DNGPD-LY-----
Glycine_max_Glyma_19G118400_1                                                   ------ME----------D--QG------QPRQGTRS-AVRSRWTPKPEQILILESIFNSGMVNPPKDETVRIRRLLEKFGAVGDANVFYWFQNRRSRSRRRQRQ-MMQAAAAAATLVAS-STG-GCSSSS-S-CGDDLKTVFGH
Glycine_max_Glyma_20G017600_1                                                   -------------SD--SF-GS--STPHCV---EESQSQQSTRWSPTPVQLLVLEELYRQGTKTPSAEQIQQIASQLRQFGKIEGKNVFYWFQNHKARERQKRRREMEEN-NNN---GASTCSAALD--R-N-IARTRTLDLFPH
Glycine_max_Glyma_20G099400_1                                                   GLMVKVMTDQLETLRKQIAVYGTICEQEHDGHKIT----SRQRWTPTPVQLQILERIFDQGNGTPSKEKIKEITAELGQHGQISETNVYNWFQNRRARSKRRLQNAP--SN---TESEVDTKNKQSQHN-S-EKCSN-LF-----
Gnetum_gnemon_GgWUS                                                             -----------------------------------NSSSSGARWNPTPEQLSILKELYGRGIRSPSAEQIHHISWKLSSYGKIEGKNVFYWFQNHKARQRQK-ERLGSVM-PASASG------------PRAVR---TTLELFPL
Gnetum_gnemon_WOX13                                                             NSNHQIMTEQLETLRRQICVYST-CSQEHSVMGGQFRP-ARQRWTPSQSQIDILDRVYEASNGNPNKQKIKDITAELSQHGPVSETNVYNWFQNRKARAKRKQQP-LPKGDSEVDTTESKR--G-RNSAMKKS-LDHDVRRMFG-
Gnetum_gnemon_WOX2A                                                             ------MA---------------------------QGIMIHGRWNPTKEQVEMLEGFYNDGICTPSAVQIDDMAAQLRRYGPIQGKNVFYWFQNRKARFRNQLRQSLQHQ-QQHQIFNAPSRA-PIPI------LEPEILELFPL
Gnetum_gnemon_WOX2B                                                             ------MA---------------------------EGMMIHGRWNPIKEQVEMLERFYNDGIRTPSAVQIDDMTAQLRRYGPIQGKNVFYWFQNRKARLRNQLRQS---Q-QQHQIFNPTPRA-PIPI------LEPEILELFPL
Gnetum_gnemon_WOX3                                                              ------MATRSF--GILNNDEGFS------GRSRIGALQATTRWNPTAEQLMILEELYRGGMRTPSAEQIQQITAHLSLYGKIEGKNVFYWFQNHKARDRQKLRRRLDTV-HEQPKLDDVP----------------QTLQLFPT
Gnetum_gnemon_WOX4                                                              RRPV-PLSLSSSSALQSFGSSSS-PAC-LSAGTE-QAQQSGTRWNPTPEQIKFLEML-RSGMRTPNAEQIEHITAQLRQYGKIEGKNVFYWFQNHKARERQK-QKRTSMQ-QQQAAHSPFTLGP-----ALEPE---YTLKLFPL
Gnetum_gnemon_WOX9                                                              ------MSSKNLTSKNWPSLFRAK---GHSPKVHERNPP-KPRWNPRPEQIRILEDLFNSGMVNPSRDEIKRIKNRLLPYGNVGDANVFYWFQNRKSRTKQKLAR-TNGRSQAVANNPTKEPSP-GAAAGESS-LSYDVRSLFGD
Gnetum_gnemon_WOXX                                                              ------MP-------RIGRRNG---------NASSGGDKGSSRWTPTPEQRQILEKIFSQYTIKPTHEQIEFIARKLQVYGPIEPKNVFFWFQNHKARNSGHSPKHDHQE-ASSASF-SHPPGIPFLF-QN-IGSHRNTLDLFPL
Gnetum_gnemon_WOXY                                                              ------MD-------SCHRSCSNFLPF---LFFPPDSPIRWVRWNPTKEQLRTLENVYNGGNKSPRTEQIQHITAELRRHGNVAGINVFYWFKNRKARERRRLKTAFCPH-ASAATFDRAACT------AS-VMASSQTLQLFPP
Gossypium_raimondii_Gorai_001G108900_1                                          ------ME---------GGNMD-------------GDGTGDSRWNPTKEQISILESLYLQGLRTPSADQIQQITSRLKAYGSIEGKNVFYWFQNHKARQRQKQKQQNLAI-RYLYWY-PPPC--PHFL-QC-VLLAGETLELFPL
Gossypium_raimondii_Gorai_001G199200_1                                          GVMVKVMTDQLETLREQIAVYAAICEQEHDGHKIT----ARQRWTPTPVQLQILERIFDQGTGTPSKQKIKEITSELSQHGQISETNVYNWFQNRRARSKRKQLGSS--NN---AESELETPNELSGQN-A-EDC---IY-----
Gossypium_raimondii_Gorai_002G134800_1                                          PRPAPKHSNST----KSFIRPDS------------EDHSGGTRWNPTQEQIGILEML-RGGMRTPNAQQIEQITEQLGKYGKIEGKNVFYWFQNHKARERQKQKR-SSLL-THCPS-------------PCKCR---RTLELFPL
Gossypium_raimondii_Gorai_002G178400_1                                          HT-DL-LS------H--SF-NI-ALDPNTA---EGEQQPGSSRWNPTPEQLLTLEELYRRGTRTPSAAQIQQIATRLRRFGKIEGKNVFYWFQNHKARERQKRRRQLKTQ-QQQQ--GGSPVSSWTH-G-------SQTLELFPL
Gossypium_raimondii_Gorai_003G002200_1                                          NVMVKVMTDQLETLRKQIAVYASICEQEHDGHKIS----ARQRWTPTAVQLQILERIFDEGTGTPSKQKIKEITSELSQHGPISETNVYNWFQNRRARSKRKQVMASH-NA---GESEVETP--LLVSE-Q-HDCA---------
Gossypium_raimondii_Gorai_003G138900_1                                          -------------------------------------MPGSSRWCPTPEQVMILEEMYRSGVKTPNATQIQQITSHLSFYGKIEGKNVFYWFQNHKARERQKLRRKLTKL-LQQQ-HY-SL-Q-SY---Q-----KDKTLELFPV
Gossypium_raimondii_Gorai_004G038300_1                                          QGVGKVMTDQVEELRKQIVAYSAISEQEHNGHKIT----ARQRWTPTALQLQILENIYEQGTGTPSKQKIKEIASELAQHGQISETNVYNWFQNRRARSKRKQSSTDS-VN---AETDM--TKEDFITNISVESY---SYN-NLG
Gossypium_raimondii_Gorai_005G101400_1                                          PR-------------KTFITPKP------------SYHSGGTRWSPTQEQIGILEMM-RGGMRTPNAQQIEQITVQLGKYGKIEGKNVFYWFQNHKARERQKQKR-NSLL-NSPP--------------PYKCR---RTLELFPL
Gossypium_raimondii_Gorai_007G346300_1                                          YFLHFKME----------D--QA------NPSHGSRS-PVRSRWTPKPEQILILESIFNSGMVNPPKDETVRIRKLLEKFGSVGDANVFYWFQNRRSRSRRRQRQQLLAAREQRNN-----VSG-ANSPPS-S-YGGDIKAMFGH
Gossypium_raimondii_Gorai_007G372000_1                                          QGVGKVMSDQVEELKKQIVAYSAISEQEHDGHKIT----PRQRWTPTPLQLQILENIYEQGTGTPSKQKIKEIASELAQHGQISETNVYNWFQNRRARSKRKQISTGS-AN---AEPEPDVTKEDFIDSFSVESY---PYN-NLG
Gossypium_raimondii_Gorai_008G063200_1                                          ------MEPQ-----NQQAPNED--------CGG-GSFCSSTRWTPTTDQIRILKDLYNNGVRSPSADQIQRISARLRQYGKIEGKNVFYWFQNHKARERQK-KRFTTTT-NH-----------PG---TMSFR---ETLPLFPM
Gossypium_raimondii_Gorai_008G289800_1                                          DGAEF-MP------D--SF-NG-RLIPNGM---DQETQVVSSRWNPTPEQLRTLEELYRRGTRTPSADQIQHITAQLRRYGKIEGKNVFYWFQNHKARERQKRRRQMESQ-DDH---GALPCSASIQ-MK-N-FVPPQTLQLFPL
Gossypium_raimondii_Gorai_009G103500_1                                          -------------------------------------MPGSSRWCPTTQQLMMLEEMYRSGIRTPNANQIQQITSQLSLYGKIEGKNVFYWFQNHKARERLRLRKKLTKL-QQQQLLY-SP-Q-SC---Q-----NDKTLELFPV
Gossypium_raimondii_Gorai_009G165700_1                                          ------MS---SSNRHWPSMFKSKCN-THN--GCERSPP-KPRWNPKPEQIRILEAIFNSGMVNPPRDEIRKIRAQLQEYGQVGDANVFYWFQNRKSRSKHKLRN-LQSQQNQQTPSSSSSPK--ANKSSSTA-VGENVREAFGN
Gossypium_raimondii_Gorai_009G214200_1                                          PRPAPKQSTD-----KSFIRPES------------SDDSGGTRWNPTQEQIGILEML-RGGMRTPNAQQIEKITAQLGKYGKIEGKNVFYWFQNHKARERQKMKR-NSLL-TNCPS-------------PYKCK---RTLELFPL
Gossypium_raimondii_Gorai_011G031300_1                                          ------MA---SSNRHWPSMFKSKCN-THNVAGCERTPP-KPRWNPKPEQIRILEAIFNSGMVNPPRDEIRKIRAQLQEYGQVGDANVFYWFQNRKSRSKPKVRNQLQTQQ-----SSSSS----INKSNSSG-VGDNVREAFGN
Gossypium_raimondii_Gorai_011G098600_1                                          ------MEP------QQPHPNDD--------SSG-GSFCSSTRWTPTTDQIRILKDLYNNGVRSPSADQIQRISARLRQYGKIEGKNVFYWFQNHKARERQK-KRFTSTP-D----S-------PG---TMSFR---ETLPLFPM
Gossypium_raimondii_Gorai_011G283000_1                                          ------ME-------SGFCIKGS---------RG-NNGSKCGRWNPTTEQVKVLTEL-RSGLRTPSTDQIQKISTQLSFYGKIESKNVFYWFQNHKARERQK-RRKVSID--------------------SR-----ETLQLFPL
Gossypium_raimondii_Gorai_013G196400_1                                          ------ME----------D--HG------NPSHVSRS-PVRSRWTPKPEQILILESIFNSGMVNPSKDETVRIRKLLEKFGSVGDANVFYWFQNRRSRSRRRQRQ-LQSAAEQRNN-----AAG-AP--SS-S-CGEDVKAMFGH
Gossypium_raimondii_Gorai_013G264200_1                                          ------ME---------------------------GGGGGNSRWNPTKEQISMLESLYKQGIRTPSADQIQQITSRLKAYGTIEGKNVFYWFQNHKARQRQKQKQENLAI-RYIHHF-HPPC--PYFV-QC-VLLGGETLPLFPL
Gunnera_manicata_gmani_08989                                                    ---------------------------------------GGTRWNPTQEQIGILEML-RGGMRTPNAQQIEKITAQLGKYGKIEGKNVFYWFQNHKARERQKQKR-NSLL-SHSPP-------------PYKCR---KTLELFPL
Gunnera_manicata_gmani_11478                                                    -----------------------RQPPHGV---DQDSTSTSARWNPTPQQLQTLEELCQSGIRTPTAHQIQNVTAQLRRFGHIQGKNVFYWFQNHKARHKRRNRDFELAA-EE----TVPSCSTSIH-AKKK--K--FLLQ----
Gunnera_manicata_gmani_16058                                                    ------MA---SSNRHWPSMFKSKCNTTHNVPGCERSPP-KPRWNPKPEQIRILEAIFNSGMVNPPRDEIRKIRAQLQEYGQVGDANVFYWFQNRKSRSKKKKKK---------------------------------------G
HBHB_0009857_0327151_Aesculus_pavia                                             VGLVKVMTDQMELLRKQIAVYAMICEQEHDGQKIT----ARQRWTPTPLQLEILERIYDECNGNPGKQKILEMTAELAQHGQISETNVYNWFQNRRARVKRKQS----------SESEAEK---QPFENPSTEHY---PHW-Q--
HBHB_0323017_2043899_0325683_Aesculus_pavia                                     NVMMKVMTDQLETLRKQIAVYATICEQEHDGHKIT----ARQRWTPTPVQLQILERIFDQGNGTPSKQKIKEITSELSQHGQISETNVYNWFQNRRARSKRKQLGSS--VN---AESEVETLNETSQQN-ADDDC---LY-----
HBHB_2001999_0180948_0027399_Aesculus_pavia                                     DSGEC-LP------D--SF-NG-RLVPHSF---DQETPVVSSRWNPTPEQLRTLEELYRRGTRTPSAEQIQHITAQLRRYGKIEGKNVFYWFQNHKARERQKRRRQMESS-SPDHD-AAAACSSRMQIRR-D-FV----------
HBHB_2002638_0297902_0315952_2002639_Aesculus_pavia                             PRPAPKTATTP----KTFIRPES------------SDNSGGTRWNPTQEQIGILEML-RGGMRTPNAQQIEQITAQLGKFGKIEGKNVFYWFQNHKARERQKQKR-NSLL-SHSPP-------------PYKCR---RTLELFPL
HBHB_2043247_Aesculus_pavia                                                     VGLVKVMTDQMELLRKQIAVYAMICEQEHDGQKIT----ARQRWTPTPLQLEILERIYDECNGNPGKQKILEMTAELAQHGQISETNVYNWFQNRRARVKRKQS----------SESEAEK---QPFENPSTEHY---PHW-Q--
HNDZ_2017383_0166030_Cystopteris_utahensis                                      ITPGQVMTDQLETLRRQISVYATICQQEHSGHKLT----SRQRWTPSQTQLHILERLFEEESGTPNKQRIKEITIELSQHGQISETNVYNWFQNRRARTKRKQQLGGP-NN---GDSELDTPDEFTNDSLDRA-ASN--------
HNDZ_2128328_0092550_Cystopteris_utahensis                                      VAVGQVMTDQMETLRRQISVYATICQQEHNGQKFA----SRQRWTPSQTQLQILEKLFQQGNGAPSKQRIKEISVELSQYGQISETNVYNWFQNRRARTKRKQQ-GGS-------------------------------------
HOKG_2104732_0033847_2026324_0161321_Nolina_atopocarpa                          EALVQVMTDQMEVLRRQISVYATICEQEHDGHKIA----TRQRWTPTPVQLQVLESIFDQGNGTPSKQKIKEITHQLTQHGQISETNVYNWFQNRRARSKRKQTSTLP-SN---TESEAEAPSETSIDAEQSDMHSE-PFQ-S-P
HPXA_2019172_0179776_Ptilidium_pulcherrimum                                     MLGGQVMTDQLETLRRQISVYSTICHQEHSNHKTT----ARQRWTPSQNQLQILERLFDQGNGTPNKTRIKEITADLSQHGQIAETNVYNWFQNRKARAKRKQQMVST-KD---GESEVDTPKESGQEYSNTG-GLD-LLDSQ-M
HRUR_2028885_2028886_0201508_Utricularia_sp                                     ISPAESFPSPLLHLLDMAAAPDD------GRYGT-GSVCTSTRWTPTAEQIRILRDLYNKGVRSPTAEQIQRISVKLRKYGQVEGKNVFYWFQNHKARERQK-RRFSSIP-SPPPP---------------KFN-----VPISPL
HRUR_2136239_0016210_0091524_Utricularia_sp                                     DG-EH-LL-----PD--HF-SG-RLL-PGM---EHEPQVVSSRWNPTPEQLQTLEELYRRGTRTPSAEQIQQITAQLRRYGKIEGKNVFYWFQNHKARERLKRRRQLHEQ-QQE---VGSSSSAKVENR--------KPLDLIT-
HRWG_0105517_2013944_Buxbaumia_aphylla                                          TRGGQVMTDQLETLRRQISVYATICQQEHATHKST----ARQRWTPSQHQLQILEKLFDQGSGTPNKQRIKEITAELSQHGAISETNVYNWFQNRKARAKRKQQMVTP-KD---GESEADTPKEAAQDES-TN-GAD--------
HTIP_0018449_2054728_Paeonia_lactiflora                                         GVVVKVMTDQMEILREQIAVYATICEQEHDGHKIS----SRQRWTPAPVQLQILESIFDQGNGAPSKQKIKEITSELSQHGPISETNVYNWFQNRRARSKRKQSVNAP-NN---AESEVETPRENSPQQHSAEDCSE-PYL-L--
HTIP_0084280_2053767_Paeonia_lactiflora                                         DMDMKVMTDQIEELRLQISAYTTISEQEHESQKTT----TRQRWTPTPVQLQALERVFDQGTGTPSKQKITEITAELSQHGPISDTNVYNWFQNRRARLKRKQSGAFP-NY---AESETETPKERSFENSAAESYCG--------
HUQC_0023556_2071489_0057680_0094343_Scaevola_sp                                NGMVKVMTDQMEVLRKQIAIYATICEQDHDGHKIT----GRQRWTPTPAQLQILERLFEQGNGTPSKQKIKEITSELSQHGQISETNVYNWFQNRRARSKRKQQVAP--NN---GESEVETPNEPPQQN-A-EDCSG-SY-----
HVBQ_0170637_2126716_Tetraphis_pellucida                                        ------------------SAYAM----------------RKTRWNANQPQLEILESLFEQGSKMPNKQRIREIAVDLSQHGQICEKNVHNWFQNKKARAKRRQQQ-LEGTSRRRKAGRSVQPKG-SQMIHDDS-IIQNVSISFG-
HVBQ_0177106_2130119_Tetraphis_pellucida                                        TRGGQVMTEQLETLRRQISVYATICQQEHSTHKST----ARQRWTPSQHQLQILERLFEQGSGTPNKQRIKEITAELSQHGAISETNVYNWFQNRKARAKRKQQLVTP-KD---GESEADTPKEPIQDES-MH-GAD--------
IHCQ_0098379_2020522_0110891_Crossopetalum_rhacoma                              ---------------------------DHDGPKIS----SRQRWTPKPMQLQYLENVYDQCDGTPSKQKIKEITAELLQHGQITETNVYNWFQNRRARSKRKQSILAP-NH---GESEVDKTKEDYHENSPAEHF----------
INSP_0005681_2009214_Myrica_cerifera                                            GMLVKVMTDQLETLRKQIAVYATICEQEHDGHKIT----SRQRWTPTPVQLQILERIFDQGTGTPSKQKIKEITSELSQHGQISETNVYNWFQNRRARSKRKQQNAP--NA---AESEVETPKDHSQQN-D-EDCSD-LY-----
INSP_0053537_2050781_Myrica_cerifera                                            PRPAPKANTDT----KSFIKPES------------SDDSGGTRWNPTQEQIGILEML-RGGMRTPNAHQIEQITAQLGKYGKIEGKNVFYWFQNHKARERQKQKR-NSLL-SHCQP-------------PYKCR---RTLELFPL
IWMW_0115973_2003795_Buxus_sempervirens                                         PRPVPKTNGD-----KSFIKPEC------------TNDSGSTRWNPTQEQIGILEML-KSGLRTPNAQQIEKITAQLGKYGKIEGKNVFYWFQNHKARERQKQKR-NG-------------------------------------
IWMW_0125376_2087284_Buxus_sempervirens                                         PRPAPKANGD-----KSFIKPEC------------PNDSGGTRWNPTQEQIGILEML-KGGMRTPNAQQIEQITAQLGKYGKIEGKNVFYWFQNHKARERQKQKR-SSLL-SHSPP-------------SFKCR---KTLELFPL
IZLO_0012733_2011212_Lobelia_siphilitica                                        GGLVKVMTDQVEVLRRQISVYATICEQDHDGNSIS----ARHRWTPTAVQLQVLERIFDEGSGTPSKEKIKDITSNLAQHGQISETNVYNWFQNRRARSKRKQGVAIP-NN---AESEVETSKERLHGDGMADDDA---------
IZLO_0014627_2007560_Lobelia_siphilitica                                        LVLLVVMA---SSNRHWPSMFKSKCNTHHN--GCERSPP-KPRWNPKPEQIRILEAIFNSGMVNPPREEIRKIRAQLQEYGQVGDANVFYWFQNRKSRSKHKQRH-LQAKSQQQPPSSSSSPN--SMDKNSTA-VCENLRDTFDH
IZLO_0019247_2061371_Lobelia_siphilitica                                        GGLVKVMTDQMEVLRKQIAVYATICEQDHDCHKIS----GRQRWTPTPVQLQILERIFDQGNGTPSKQKIKEITSELSQHGQISETNVYNWFQNRRARSKRKQQVVP--NN---GESEVETSNEQSQPN-A-DDGSE-AY-----
IZLO_0019417_2062176_Lobelia_siphilitica                                        DK-EL-IS------D--SR-YT-WPESQQT--PQPE-PNVSSRWNPTPEQLHSLEELYRSGTRTPTAKQIQQIAAKLRRFGKIEGKNVFYWFQNHKSRERQKHHRRINLL-KKQRS-DASLSASSLQ-RQSS-RL--HTLQLFPS
IZLO_0020347_2056247_Lobelia_siphilitica                                        YIALARMEAQQDHHPHDHQANIG-G----NNTKN-NGYCSSTRWTPTTDQIRILKDLYNNGIRSPTADQIQRISARLRQYGKIEGKNVFYWFQNHKARERQK-KRFTNDH-IFIPP---------------SFT---QTSPLPPP
IZLO_0094855_2058195_Lobelia_siphilitica                                        PRPAPKPNTTTDSLIKSFIRPDS------------TSDTGGTRWNPTQEQIGILEML-RGGMRTPNAQQIEQITAQLGKYGKIEGKNVFYWFQNHKARERQKQKR-SNLL-THSPA-------------AYKCR---KTLELFPL
JCLQ_2007614_0069530_Apocynum_androsaemifolium                                  NGMVKVMTDQMEVLRKQIAVYATICEQDHDGHKIT----GRQRWTPTPVQLQILERIFDQGNGAPSKQKIKEITGELAQHGQISETNVYNWFQNRRARSKRKQQAAS--NN---VESEVETPNEQSPHI-T-DDCPG-PY-----
JCLQ_2042718_0053049_0066678_Apocynum_androsaemifolium                          PRPAPKQHHHSNSNSKSFIRPES------------PDEPGGTRWNPKQEQIGILEML-RGGMRTPNAQQIEQITAQLSKYGKIEGKNVFYWFQNHKARERQKQKR-NTLL-NHSPA-------------PYKCR---RTLELFPL
JEXA_2001766_Impatiens_balsamifera                                              DA-DF-MP------D--SI-NG-R--PNGM-----EQQVVSSRWNPTPEQLQTLEELYRRGTRTPSADQIQQITAQLRRYGKVEGKNVFYWFQNHKARERHKRRRHASSE-HEQQF-VMSSASAKAT------VL--KTLQLFPL
JEXA_2062504_Impatiens_balsamifera                                              SGMVKVMTDQMETLRKQIAAYATICEQEHDGHRIT----GRQRWTPTPMQLQILERIFEQGNGTPSKQKIKDITSELSQHGQISETNVYNWFQNRRARSKRKQQVNN--NN---AESEVETPNEQLHNN-D-NNY----------
JEXA_2062768_Impatiens_balsamifera                                              RRPA-PLADTASN--KSFIIKSGT------SPAS-CLVAGTSRWNPTQEQIGILEML-RGGMRTPNAHQIEHITLQLGKYGKIEGKNVFYWFQNHKARERQK-QKRNITA-ASVAC-------------PFKCS---TTLDLFPL
JEXA_2064682_Impatiens_balsamifera                                              SGMVKVMTDQLETLRKQIAAYATICEQEHEGHKIT----GRQRWTPTAVQLQILESIFDQGNGTPSKQKITDITKDLSQHGQISEANVYNWFQNRRARSKRKLQVAS--NA---GESELETPNDQSQNI-C-EDFPE-PY-----
JHCN_2014604_0111788_Oxalis_sp                                                  GFMVKVMTDQLETLRKQIAVYSTICEQEHDGPRIT----ARQRWTPTPSQLQCLEQIFDQGNGTPSKQKIKEITSQLSQHGQISETNVYNWFQNRRARSKRKQV----------VESEVDTLNELPQHN-A-DHC---LY-----
JHCN_2020771_0002220_Oxalis_sp                                                  SRPAPKSSN------KSFIRPDC------------SA-AGGTRWNPTQEQIGILEML-RGGMRTPNAQQIEQITAQLRKYGKIEGKNVFYWFQNHKARERQKQKR-SRLL-THSDT-------------PYKCR---RTLELFPL
JNUB_0018134_2115743_Maranta_leuconeura                                         -SGVNVMTEQIEALRVQISAYATLCEGEH-ASKIS----SRQRWTPTPVQLQLLERMFSQGIGTPSKQSIKDITHQLSLHGQISEANVFNWFQNKRARLKRKMQ-----ND---PEQKPNS--D---------------------
JNUB_0040526_2111492_Maranta_leuconeura                                         ------------------------------AAKIS----SRQRWNPTPKQLQILESIFYHGDGTPSKQTIRDISCRLSQHGQISETNVYNWFQNRRARSKRKQTVTAA-YN---AESEAETPNESVHNNLSEH-F----------
JNUB_2006470_0097362_0024615_Maranta_leuconeura                                 -VLVKVMTDQMEVLRRQIAVYGTICEKEHDSHKMA----ARQRWTPTTMQLQILETMFNQGNGTPSKQKIKQITIELSQHGQISESNVYNWFQNRRARSKRKQTAALP-GN---AESEAEAPDEH-HDNMPHH--SE-------T
JPYU_2008315_0046859_Marchantia_polymorpha                                      MLGGQVMTDQLETLRRQISVYSTICQQEHSNHKTT----ARQRWTPSQSQLQILEKLFDQGNGTPNKQRIKEITIELSQHGQIAETNVYNWFQNRKARAKRKQQLVTP-TN---GESE-DTPKESGQENSNT------------R
JTRM_0021076_2019408_Dipsacus_asper                                             --------------------------------KTS----GRQRWTPTPVQLQILERIFNQGNGTPSKQKIKEITSDLTQHGQISDTNVYNWFQNRRARSKRKQHVAP--NN---AESEVETPNEQSQQN-V-EDCSG-PY-----
JTRM_0021569_2016895_2016894_Dipsacus_asper                                     PRPAPKPDA------KSFIRPNS------------SNEPGGTRWNPTQEQIGILEML-KGGMRTPNAQQIEQITAQLSKYGKIEGKNVFYWFQNHKARERQKQKR-NNLL-SNCHS-------------PYKCR---QTLELFPL
JTRM_0025475_2090034_Dipsacus_asper                                             DA------------D--HLNNG-RLIPNGG---EQETQVVSSRWNPTPEQLQILEELYRRGTRTPTTDHIQHITAQLRRYGKIEGKNVFYWFQNHKARERQKRRRQLESH-SDQQH-GVPTSSARSG-RR-TGISTTQTLELFPL
JTRM_0118826_2016896_Dipsacus_asper                                             PRPVPKPES------KSFIRPNC------------TNEPGGTRWNPTQDQIGILEML-RGGMRTPNAQQIEQITAQLSKYGKIEGKNVFYWFQNHKARERQKQKR-NNLL-SNCHS-------------PYKCR---QTLELFPL
JTRM_0124296_2089762_Dipsacus_asper                                             NSMVKVMTDQMEILRKQIAAYATICEQDHDGHKIS----GRQRWTPTPVQLQILERIFNQGNGTPSKQKIKEITSDLIQHGQISETNVYNWFQNRRARSKRKQHVAP--NN---GESEVETPNEQSQQN-V-EDCSG-PY-----
JTRM_2090964_0130239_Dipsacus_asper                                             NSIVKVMTDQIEILRQQIAAYATICQQDHDGHKIT----GRQRWTPTPVQLQILEGIFDQGNGTPSKQKIKDITTDLSQHGPISETNVYNWFQNRRARSKRKQSVAP--NN---AESEMETPNEA-------EDCSE-SY-----
KAWQ_0001926_2040983_Stangeria_eriopus                                          -----------------------------------NCMSSGTRWNPTVEQIKILEMF-KAGMRPPNAEQIEHITAQLRPYGKIEGKNVFYWFQNHKARERQK-QKRNMIA-AKAGGAQPLP------------------------
KAWQ_2050073_0066567_Stangeria_eriopus                                          GRMAQVMTDQMETLRRQISVYATICQQEHNGHKMT----ARQRWTPSQMQLQILENLFDQGNGTPSKQKIKEITTELAQHGPISETNVYNWFQNRRARTKRKQQLGLP-NN---GESEMD-------------------------
KEFD_2060667_0078805_Encalypta_streptocarpa                                     TRGGQVMTEQLDTLRRQISVYATICQQEHATHKST----ARQRWTPSQHQLQILEKLFEQGSGTPNKQRIKEITAELSQHGAISETNVYNWFQNRKARAKRKQQMVTP-KD---GESEADTPKEPNQDES-TN-GSD--------
KIIX_0137778_2085500_Pilularia_globulifera                                      TSQGQVMTDQLETLRRQISVYATICQQEHSGHKLT----SRQRWTPSQTQLQILERLFEQESGTPSKQRIKEITIELSQHGQISETNVYNWFQNRRA------------------------------------------------
KIIX_2088043_0006942_Pilularia_globulifera                                      VGVGQVMTDQMETLRRQISVYATICQQEHNGHKFT----SRQRWTPSQTQLQILEKLFQQGSGTPSKQRIKEISMELSQYGQISETNVYNWFQNRRARTKRKQQVGGG-NN---GESEFDTQEELSHDSFAIN-SPD--SQDF-D
KPUM_2014490_Exacum_affine                                                      GGMVKVMTDQMEVLRKQIAVYASICEQDHDGHKIT----GRQRWTPTPVQLQILERIFDQGNGAPSKQKIKEITAELVQHGQISETNVYNWFQNRRARSKRKQQAAP--NN---NESEVETPNEQSSPF-T-EDG----------
KPUM_2099697_Exacum_affine                                                      PRPAPRQPEP-----KSFIRPES------------TDDSGGTRWNPTQEQIGILEML-RGGMRTPNAQQIEQITSQLSKFGKIEGKNVFYWFQNHKARERQKQKR-NILL-TQSPA-------------IFKLR---RTLQLFPL
KXSK_2035281_Agave_tequilana                                                    DALVKVMTDQMEVLRRQISVYASICEQEHDGHKIA----ARQRWTPTPVQLQILETIFDQGHGTPSKQKIKEITHELTQHGQISETNVYNWFQNRRARSKRKQTSSLP-NN---AESETEAPSESSNGNTPVDDLSE-PFH-S-G
KXSK_2035282_Agave_tequilana                                                    DALVKVMTDQMEVLRRQISVYASICEQEHDGHKIA----ARQRWTPTPVQLQILETIFDQGHGTPSKQKIKEITHELTQHGQISETNVYNWFQNRRARSKRKQTSSLP-NN---AESETEAPSESSNDNTPVDPYSE-PLH-S-G
Klebsormidium_nitens_GAQ80365_1                                                 PGQ---MTPQIETLRRQVAVYCG-CDNAHKYQDASMINGGKHRWAPAEAQKAALDRVFQEGGGTPSKARIKELVTELGRHGPVTESNVYNWFQNKKARSKRKVAA-TEEGIDDRNPGHSSGSSDRMSEGQTRSGLGSDVRASFGD
LPGY_2013195_0018237_Viola_tricolor                                             -LGVKVMTDQMEMLRKQISVYATICDRQHDVHKIP----ARQRWTPKPEQLQILEHIFEQCNATPSRQRIKEITNDLVQHGQITESNVYNWFQNRRARSKRKQPALAT-NN---QHSEVETV--LADESSAADQY--SPYW----
LPGY_2020346_0238988_Viola_tricolor                                             GMLVKVMTDQLETLRKQIAVYATICEQEHDGHKIT----ARQRWTPTPVQLQILERMFEQGNGTPSKQKIKDITSELSHHGQISETNVYNWFQNRRARSKRRQVVSS--SN---GESEVDTSSEHSQQN-H-EDP---LY-----
LPGY_2027772_0218614_Viola_tricolor                                             PRPAPKAATSSSP--KTFIRPES------------PDDPGGTRWNPTQEQIGILEML-RGGMRTPNAQQIEQITAQLSRYGKIEGKNVFYWFQNHKARERQKQKR-NSLL-SHSP------------------------------
LPGY_2028855_0124583_0204975_Viola_tricolor                                     ---------------------------------DQEAGVSSSRWNPTPEQLRTLEELYRRGTRTPSAEQIQHITAQLRRYGKIEGKNVFYWFQNHKARERQKRRRQMEYA-PDAP--GIPTFSA---------------------
LSKK_0026636_2013491_Orchidantha_maxillarioides                                 ------------------------------GHKIN----PRQRWSPTTKQLQMLEKIFDQGNGSPSKQKIKEITLELSQHGQISEANVYNWFQNRRARSKRKQTAL---SN---TESEVEALDEP-SEDLLHP-ISE-------G
LSKK_0029366_Orchidantha_maxillarioides                                         -ILVKVMTDQMELLRRQIAVYATICEQEHDSHRIT----ARQRWTPTTMQLQILESMFNQGNGTPSKQKIKEITMELAQHGQISESNVYNWFQ----------------------------------------------------
LSKK_0110314_2084096_Orchidantha_maxillarioides                                 --------DQMEFLRKQIAAYANISQKHHDGVKIP----GRQRWTPTTIQIQILESIFNQRNGTPSKQRIKEITAELAQHGQISEANVQNWFQNRRARSKKKKRTAIL-IN---TESNAN-------------------------
LSKK_2000938_Orchidantha_maxillarioides                                         -VLVKVMTDQMEVLRRQIAIYATICEQEHDAHKIT----ARQRWTPTTMQLQILETMFNQGNGTPSKQKIKQITIELSQHGQISESNVYNWFQNRRARSKRKQIAAMT-SN---TESEAEAPDEH-NESLPQH--SE-------T
LSKK_2004092_Orchidantha_maxillarioides                                         ----------------------------------T----ARQRWTPTTMQLQILESMFNQGNGTPSKQKIKEITMELAQHGQISESNVYNWFQNRRARTKRKQIAALP-GN---TESEVEALTEH-LENLPHT-ISE--------
LSKK_2004312_0026123_Orchidantha_maxillarioides                                 -VLVKVMTDQMEVLRRQISAYATICEQEHDGAKIS----ARQRWTPTPVQLQILESIFYQGNGTPSKQRIKEITSELSQHGQISETNVYNWFQNRRARWKRKTSTAAA-NN---AESEAEVPSEVPHDNLSHS-F----------
LWDA_0016171_2000709_Alnus_serrulata                                            GMLVKVMTDQLETLRKQIAVYASICEQEHDGHKIT----SRQRWTPTPVQLQILERIFEQGTGTPSKQKIKDITSELSQHGQISETNVYNWFQNRRARSKRKQQNAS--NT---AESEVETPKDHSQQN-D-EDCSD-LY-----
LWDA_0114483_2080196_Alnus_serrulata                                            PRPAPKANPDT----KSFIRPES------------PDDPGGTRWNPTQEQIGILEML-KGGMRTPNAQQIEQITAQLGKYGKIEGKNVFYWFQNHKARERQKQKR-SSLL-SHSPP-------------PYKCR---RTLELFPL
LWDA_2084101_0105294_Alnus_serrulata                                            DG-EF-MP-----AD--SF-SG-RLIPHGV---EQETPVVSSRWNPTPEQLRALEELYRRGTRTPSADQIQQITAQLRRYGKIEGKNVFYWFQNHKARERQKRRRQMESS-------VAPHCSASIQ-RK-N-FATTQTLQLFPL
Linum_usitatissimum_Lus10005282                                                 ------MA---SSNRHWPSLFKSKCNPHHT-VGGERSPP-KPRWNPKPEQIRILEAIFNSGIVNPPRDEIRKIRVQLQEFGQVGDANVFYWFQNRKSRSKHKLRH-LQSTTSYQPPSSSSSPRA-GSKRTTTH-PSENVREAFGH
Linum_usitatissimum_Lus10012250                                                 RGLVKVMTDQMEMLRKQISVYSTICDRQHESSKIP----TRQRWAPKQSQLQILERIFSECNSNPGKERIKEITAELLKYGHVSESSVYNWFQNRRARCKRKQSAPAP-RT---GNFDVEAAAADNHKS-PVDQY---LYY-P-S
Linum_usitatissimum_Lus10013960                                                 ------MA---SSNRHWPSLFKSKCNPHHT----------NSSYNP----------------VNPPRDEIRKIRVQLQEFGQVGDANVFYWFQNRKSRSKHKLRH-LQSTTSHQPPSSSSSPRA-GSKRNTTH-PSENVRESFGH
Linum_usitatissimum_Lus10016026                                                 GGLVKVMTDQMEMLRKQISVYSAICDRQHESSKIP----SRQRWAPKQSQLQILERIFSECNSNPGKERIKEITVELSKYGHVRESSVYNWFQNRRARCKRKQSAPTP-RT---GNFDVEAAAADNHNS-PVDQY---LYY-P--
Linum_usitatissimum_Lus10016569                                                 ------MD--------TSNNNT--------VPVKATTSIANFRWTPTSPQINLLEGLYNQGLRTPTPDQIQQIAAKLSTHGHIEGKNVFYWFQNHKARQRQKQKQDVINH-NHLPFLKPPPRHPPGYC-QF---VKWETLPLFPL
Linum_usitatissimum_Lus10018011                                                 DGNGY-VP-----HDHHQFNNGSRLIPHHA---EHDAGVSSSRWNPTPEQLRTLEELYRRGTRTPSADQIQHITAQLRRYGKIEGKNVFYWFQNHKARERQKRRRQMDGT-STPDI-QGA-CTSPIP-SRNN-FETAGTLELFPL
Linum_usitatissimum_Lus10023561                                                 NLLVKVMTDQLETLRKQIAVYSTICEQEHDGQKLS----GRQRWTPTPVQLQILEQIFEQGNGTPTKQKIKEITTQLSQHGQISETNVYNWFQNRRARSKRKQHLGT--NN---LSSEVETLNDASQYQ---EKC----------
Linum_usitatissimum_Lus10024808                                                 RRPA-PLESPNSSSSKSFIRDDKHP----------DHTVGGTRWNPTQEQIGILEML-RGGMRTPNAQQIEQITCQLGRYGKIEGKNVFYWFQNHKARERQK-LKRNSS--------------------PSNCR---RTLELFPL
Linum_usitatissimum_Lus10028271                                                 ------ME-------SGFCIAKA-------KPN--DQYSKCGRWNPTPEQVKVLTDL-RSGLRTPSTDQIQKISSQLSFYGKIESKNVFYWFQNHKARERQK-RRRVSVD--------------PAPAPSSY-----ETLQLFPI
Linum_usitatissimum_Lus10028457                                                 ------MEQQQLLN-GGGNNNND------GAAKG-SSFCSSTRWTPTTDQIRILKDIYNDGVRSPSAEQIQRISADLRKYGKIEGKNVFYWFQNHKARERQK-KRFTNDP-PSQQQ--------HN---TMSFR---ETLPLFPT
Linum_usitatissimum_Lus10038480                                                 ------MS---------PVAAS-----------GTSPTSASSRWCPTPEQVMILGELYRSGVRTANASHIQRITAHLSMYGKIEGKNVFYWFQNHKARDRQKLRRKLIKL-QHQHLLYYAP--------QE------KTLQLFPV
Linum_usitatissimum_Lus10040219                                                 ------MA-------SGFCIAKA-------KTNN-DQYSKCGRWNPTAEQVKVLTDL-RSGLRTPSTDQIQKISSQLSFYGKIESKNVFYWFQNHKARERQK-RRRVSVD--------------PP---SSYHH---ETLQLFPI
Linum_usitatissimum_Lus10040447                                                 NLLVKVMTDQLETLRKQIAVYSTICEQEHDGQKMS----GRQRWTPTPVQLQILEQIFEQGNGTPTKQKIKEITTELSQHGQISETNVYNWFQNRRARSKRKQHLGT--NN---LSSEVETLNDASQYQ---EKC----------
Linum_usitatissimum_Lus10040840                                                 ------MD--------TNNPAA-----------ANTSSIANFRWTPTSPQINLLEGLYNQGLRTPTPDQIQQIAAMLSTHGHIEGKNVFYWFQNHKARQRQKLKQDVIIN-NNLPFLKPPPRHPPGHC-EF---VKWETLPLFPL
Linum_usitatissimum_Lus10041909                                                 ------MEQQQLLN-DGGNNNNS------G-AAK-SSFCSSTRWTPTTDQIRILKDIYNDGVRSPSAEQIQRISADLRKYGKIEGKNVFYWFQNHKARERQK-KRFTNDP-PTQQQ--------HN---TMSFR---ETLPLFPT
Linum_usitatissimum_Lus10042007                                                 DGNGY-VP-----HDHYQFNNGSRLIPDHT---EQDAGVSSSRWNPTPEQLRTLEELYRRGTRTPSADQIQHITAQLRRYGKIEGKNVFYWFQNHKARERQKRRRQMDST-SSPDIQQGA-CTSPIP-SRNN-FETAGTLELFPL
MBWM_0118544_2003669_Boerhavia_coccinea                                         NVMVKVMTDQLEILRTQIAVYTAICEQDHDGHKIT----ARQRWTPTPVQLQILEQIFDQGTGTPSKQKIKEITAQLSQHGQISETNVYNWFQNRRARSKRKQLNNAQ-NN---AESEVETPKDQSHHNSAPDDCAE-AYQ-T-G
MBWM_0120730_2002373_Boerhavia_coccinea                                         RRPA-PLDHNNAN--KSFIKSDK-LGC---H-DK-QQVTGGTRWNPTQEQIGILEML-RGGMRTPNAQQIEQITEQLSKYGKIEGKNVFYWFQNHKARERQK-MKRSILG-LS---A------------PYNCR---LTLELFPL
MMKU_0055197_2046416_0059806_Nephroselmis_olivacea                              PHYEPGMKTQLDLLKQQIIDYSR-CRSAH------SGK-TRQRWTPTSAQLQILERLFESGQGTPSKSKIKEITAELAEHGPIVETNVYNWFQNRKARARRKQQE-GGGGTLAEGT---------------------DVKGTFGD
MRKX_0009173_Phytolacca_bogotensis                                              NVLVKVMTDQLEILRTQIAVYTTICEQEHDGHKIT----ARQRWTPTPVQLQILERIFDQGTGTPSKQKIKEITSELSQHGQISETNVYNWFQNRRARSKRKQQNNAQ-NN---GESEVETPKDQSQHNSSEDNCAE--------
MRKX_0027470_2008077_Phytolacca_bogotensis                                      RRPA-PLASN-----KSFIRPES-SSS---HEKK-HQVTGGTRWNPTQEQIGILEML-RRGMRTPNAQQIEQITEQLSKYGKIEGKNVFYWFQNHKARERQK-QKRSILG-VS---A----------------------------
MRKX_0034157_2019429_Phytolacca_bogotensis                                      NLLVKVMTDQLEILRTQIAVYTAICENEHDGHKIT----ARQRWTPTPVQLQILERIFDQGTGTPTKQKIKDITAELSQHGQISETNVYNWFQNRRARSKRKQLNNVQ-NN---VESEVETPKDQ----SAAGDCAE-PYP-P-G
MTGC_0018210_2008838_Dennstaedtia_davallioides                                  -------------LRRQISVYATICQQEHGGHKLT----SRQRWTPSQTQLHILERLFEQESGTPNKQRIKEITTELSQHGQISETNVYNWFQNRRARTKRKQQLGGS-NN---GDSELDTPEEFTNDTFDRA-ADN-SQEFQ--
MTGC_0054078_2041800_Dennstaedtia_davallioides                                  VAVGQVMTDQMETLRRQISVYATICQQEHNGQKFT----SRQRWTPSQTQLQILEKLFQQGNGAPSKQRIKEISVELSQYGQISETNVYNWFQNRRARTKRKQQ-GGS-NN---GESELDTQEEVSNDGFGSN-L----------
MVSE_0012250_2005227_0169539_0038371_2005225_2005226_Griselinia_littoralis      GGLLKVMTDQMELLRRQISVYATICEQEHDGNKIT----ARHRWTPTPVQLQILERIFDEGSGTPGKQKIKDISTELSQHGHISETNVYNWFQNRRARSKRKQFVVAP-NN---AESEVEASKDKFPENTTAEDYAE-SHP-P-V
MVSE_0055462_2193860_2244533_Griselinia_littoralis                              ---VKVMTEQMEVLRKQIAVYATICEQDHDGHKIT----GRQRWTPTPVQLQILERIFEQGNGTPSKQKIKEITSELSQHGQISETNVYNWFQNRRARSKRKQQVTP--NN---AESEVETPNDQSQHE-A-EDCSG-SY-----
MZLD_0017239_2024701_Ligustrum_sinense                                          ------LV---SP---FISYFTSQ---PFNVPGSERTPP-KPRWNPRPEQIRILEAIFNSGMVNPPRDEIKKIRGKLQQYGQVEDANVFYWFQNKKSSSKQKNRQ-LHISQTHQAPTAS-------------------------H
MZLD_0039569_2027538_Ligustrum_sinense                                          GGMVKVMTDQMEVLRKQIAVYATICEQEHDGHKIT----GRQRWTPTPVQLQILERIFDQGNGAPSKQKIKEITAELCQHGQISETNVYNWFQNRRARSKRKQQAQT--NN---AESEVETPNEQPPSS-R-DDCSG-PY-----
MZLD_0172876_2118405_Ligustrum_sinense                                          -----------------------------------NVVGGGSRWNPTKEQINMLESLYMQGLRTPSAEQIQQITNRLRAFGHIEGKNVFYWFQNHKARQRQKQKQDNIAF-RFLLTF-PPYC--PCYI-QF-MPIED-------M
MZLD_0182050_2121709_Ligustrum_sinense                                          PRPAPKLIPTTTTT-KSFIRPES------------SDESGGTRWNPTQEQIGILEML-RGGMRTPNAQQIEQITAQLGKYGKIEGKNVFYWFQNHKARERQKQKR-NSLL-SHSPP-------------PYKCS---R-------
Malus_domestica_MDP0000136426                                                   ------ME----------DHHQG------NPSNGSSP-PVRSRWIPKPQQILILESIFNSGMVNPPKEETVRIRKLLEKFGSVGDANVFYWFQNRRSRSRRRQRQ-LQSEQRTNYN-SCCVPPA-GASPSS-S-CGEDMKAVFGH
Malus_domestica_MDP0000163159                                                   -------------------------------------MPSSSRWCPAPKQLMLLEEMYRAGIRTPNASQIQHITAQLSFYGKIEGKNVFYWFQNHKARDRQKLRRKLCKL-QQQLLLYPPP-H-QLYT-Q-----KEKTLQLFPI
Malus_domestica_MDP0000212434                                                   ------ME--------GDHHHS--VLLR-----VQRAGSSTSRWNPTKEQIDMLENFYKQGVRTPSAEQIQQITSSLKAFGHIEGKNVFYWFQNHKARQRQKQKQESIA--RLLHRF-LPPC--PYYV-QS-VPLEEQTLPLFPL
Malus_domestica_MDP0000213910                                                   ------MD-------SGFCIKAS---------R--GNGSKCGRWNPTTEQVKVLTDL-RSGLRTPSTDQIQKISSQLSFYGKIESKNVFYWFQNHKARERQK-RRKVSID--------------------SQ-----ETLQLFPI
Malus_domestica_MDP0000232004                                                   ------MA---SSNRHWPSMFKSKCS-THSVGGCERSPP-KPRWNPKPEQIRILEAIFNSGVVNPPRDEIRKIRAQLQEYGQVGDANVFYWFQNRKSRSKHKLRN-LHLKQRHTHLSSSSSPK--PNNKISIA-VCENVREAFGH
Malus_domestica_MDP0000394158                                                   ------MDP-------QQNPNEL-------LDGG-GGVCSSTRWTPTTDQIKILKDLYNNGIRSPSAEQIHRISAKLRQYGKIEGKNVFYWFQNHKARERQK-KRFTSSS-TPDHHL-------AG---AMSFR---ETLPLFPM
Malus_domestica_MDP0000445859                                                   DD-QM-LLQNPIIAQ--SFRKGCRILKNGM---EQSTPVVSSRWNPTPEQLRALEELYRRGTRTPSAEQIQHITAQLRKYGKIEGKNVFYWFQNHKARERQKRRRQMESA-LSADH-GAPFCSASIQ-RR-N-FVTTQTLQLFPL
Malus_domestica_MDP0000600720                                                   ------MD-------SGFCIKAS---------RS-GNGSKCGRWNPTIEQVKVLTDL-RSGLRTPSTDQIQKISSQLSFYGKIESKNVFYWFQNHKARERQK-RRKVSID--------------------SQ-----ETLQLFPI
Malus_domestica_MDP0000851699                                                   ------------------------------GHKIT----SRQRWTPSPVQLQILEQIFEEGNGTPCKQKIKELTMELTQHGQISETNVYNWFQNRRARSKRKQSMTAQ-NN---AESEAEPPRDLSFDNSAAENY----------
Manihot_esculenta_cassava4_1_014347m                                            GMLVKVMTDQLETLRKQIAVYATICEQEHDGHKIT----ARQRWTPTPVQLQILERIFDQGNGTPSKQKIKEITSELSQHGQISETNVYNWFQNRRARSKRKQLVSS--NN---AESEVETLNEHSQQN---DDC---LY-----
Manihot_esculenta_cassava4_1_015445m                                            --------------------------------------------------------MYRRGTRTPKAEQIQQIAAHLRRFGKIEGKNVFYWFQNHKARERQKRRRAVEAR-KVL----VPPCSLSIL-TK-S-CL--ETLDLFPL
Manihot_esculenta_cassava4_1_016031m                                            GGLVKVMTDQMEMLRKQISVYATICESQHDFHKVP----SRQRWAPKPAQLEILESMFEQSNTTPDRQRIREITIQLAEHGPISETNVYNWFQNRRARSKRKQAALPP----------IPNAKDQVDENLALNHY---SCL-Q-G
Manihot_esculenta_cassava4_1_017042m                                            ------MA-------SSFCCTKA-------IRAS-NNCSKCGRWNPTSEQVKVLTEL-KSGLRTPSTDQIQKISSQLSFYGKIESKNVFYWFQNHKARERQK-RRRVSVD-------------------ASY-----ETLQLFPL
Manihot_esculenta_cassava4_1_021403m                                            ------MD---------------------------GPGTVNSRWNPTKQQISMLESLY-----------------KLKQYGHIEEKNVFYWFQNRKARQRQKQKQENTAI-RYLHKF-SPLC--SYYL-RY-VLLEDETLPLFLL
Manihot_esculenta_cassava4_1_022810m                                            DN-DL-MN------D--SV-HF-ALSPHSA---DQEQPMMSSRWNPTPEQLLALEEMYRRGTRTPTAEQIQQIAAQLRRFGKIEGKNVFYWFQNHKARERQKRRREVETC-KVR---VVSSCSLSML-RK-S-YV-SETLELFPL
Manihot_esculenta_cassava4_1_023410m                                            ------MQ---------TENID-------------GPGGVNSRWNPTKEQINLLESLYKQGIRTPSADQIQQITARLKDFGHIEGKNVFYWFQNHKARQRQKQKQESLAF-RYLYKF-PRPC--SYYI-QY-VLLEDETLPLFPL
Manihot_esculenta_cassava4_1_023602m                                            ------MEPQ-----NQQLQNED---------SN-GSFCSSTRWTPTTDQIRILKDLYNSGVRSPSAEQIQKISARLRQYGKIEGKNVFYWFQNHKARERQK-KRFTTD-------Y-------SG---TISFR---ETLPLFPT
Manihot_esculenta_cassava4_1_023871m                                            ------MA---SSNRHWPSMFKSKCNSHHTVPGCERSSP-KPRWNPKPEQIRILEAIFNSGMVNPPRDEIRKIRAQLQEYGQVGDANVFYWFQNRKSRSKHKLRH-LQSQQTHQAPPSSSSPK---SQGNSTG-VCDNLREAFGH
Manihot_esculenta_cassava4_1_026231m                                            DG-EL-MA------D--SF-NG-RLVPHGM---DQETQ-VSSRWNPTPEQLRTLEELYRRGTRTPSAEQIQNITAQLRRYGKIEGKNVFYWFQNHKARERQKRRRQMESA-PEHQH-AAPSCSLTIQ-RR-NYIMTTQTLQLFPL
Manihot_esculenta_cassava4_1_028209m                                            ------MEPQ-----NQQQPNDD---------NS-GNFCSSTRWTPTTDQIRILKDLYNSGVRSPSAEQIQRISARLRQYGKIEGKNVFYWFQNHKARERQK-KRFTTD-------Y-------PG---TMSFR---ETLPLFPT
Manihot_esculenta_cassava4_1_029129m                                            PRPAPKANTD-----KSFIRPES------------SDDSGGTRWNPTQEQIGILEML-RGGMRTPNAQQIEQITAQLGRYGKIEGKNVFYWFQNHKARERQKQKR-NSLR-SHSPP-------------PYKCR---RTLELFPL
Manihot_esculenta_cassava4_1_030340m                                            PRPAPKANTD-----KSFIRPES------------SDDSGGTRWNPTQEQIGILEML-RGGMRTPNAQQIEQITAQLGRYGKIEGKNVFYWFQNHKARERQKQKR-NSLL-SHSLS-------------PYKCR-----------
Manihot_esculenta_cassava4_1_031567m                                            ------ME----------H-NQG------NGNHGTRI-PMRPRWNPKPEQILILESIFNSGMVNPPKDETVRIRKLLEKFGSVVDANVFYWFQNRRSRSRRRHRQ-MQSAEEKRNK-AGGSSLG-ANSPSS-S-VGEDMKALFGH
Manihot_esculenta_cassava4_1_031727m                                            DG-EF-VP------D--SF-NG-RLIPHGM---DQDTQVVSSRWNPTPEQLRTLEELYRRGTRTPSAEQIQHITAQLRRYGKIEGKNVFYWFQNHKARERQKRRRQMESA-PDHHH-VAPSCSPSMQIRR-S-FMISQTLQLFPL
Manihot_esculenta_cassava4_1_031877m                                            ------MA---SSNRHWPSMFKSKCNTHHNVPGSERSPP-KPRWNPKPEQIRILEAIFNSGMVNPPRDEIRKIRAQLQEYGQVGDANVFYWFQNRKSRSKHKLRD-LQQAH-HHAPSSSSSTK---SKKNSTC-VCDNLREAFGH
Manihot_esculenta_cassava4_1_033579m                                            ------ME----------D-NQG------NGHHGTRS-PVRSRWTPKPEQILILESIFNSGMVNPPKDETVRIRKLLEKFGSVGDANVFYWFQNRRSRSRRRQRQ-MQSAEAQRNQ-GGSSSLG-ANSSSS-S-CGEDMKAMFGH
Manihot_esculenta_cassava4_1_033740m                                            ------ME-------SGFCITKA---------IS-GDSSKCGRWNPTSEQVKVLTDL-RSGLRTPSTDQIQKISSQLSFYGKIESKNVFYWFQNHKARERQK-RRRVFVD-------------------TSY-----ETLELFPL
Marchantia_polymorpha_Mapoly0014s0060_2                                         MLGGQVMTDQLETLRRQISVYSTICQQEHSNHKTT----ARQRWTPSQSQLQILEKLFDQGNGTPNKQRIKEITIELSQHGQIAETNVYNWFQNRKARAKRKQQLVTP-TN---GESE-DTPKESGQENSNT------------R
Medicago_truncatula_Medtr1g019130_1                                             PRPAPKSSNNTDN--KSFIRPET------------SDDPGGTRWNPTQEQIGILEML-RGGMRTPNAQQIEQITVQLSKYGKIEGKNVFYWFQNHKARERQKQKR-NSLL-PHSPP-------------PLKSR---KTLELFPL
Medicago_truncatula_Medtr1g115315_1                                             VAMVKVMTDQLETLRKQIAVYATICEQEHDGHKIT----SRQRWTPTPVQLQILERIFDQGNGTPSKEKIKEIATELSQHGQISETNVYNWFQNRRARSKRKMQNGT--SN---TESEVET-KDHSQQS-A-ENCSD-IY-----
Medicago_truncatula_Medtr2g015000_1                                             ------MA---SSNRHWPSMFKSKCN-THN--GCERSPP-KPRWNPKPEQIRILEAIFNSGMVNPPREEIRKIRAQLQEYGQVGDANVFYWFQNRKSRSKHKLRH-LQQKNNQDQPSSSSSPKL-IPAKNSTA-VCENVRAAFGH
Medicago_truncatula_Medtr3g088485_1                                             EG-EF-MA------D-YPF-CG-RLMPHGV---DH------SELNNNNNSSATVEELYRRGTRTPYAEQIQQITAQLRKFGKIEGKNVFYWFQNHKARERQKRRRQMFLK-MGFWR-----------------------------
Medicago_truncatula_Medtr3g115620_1                                             GGLVKVMTDQMELLRQQISVYTTISDQEHDGHKIT----SRQRWTPMPIQLQILERIFDEGNGTPTKQKIKDITIELGQHGQISETNVYNWFQNRRARSKRKQSVPAG-NH---AEPEADTPKEQFFESLSVKDY---SYF-L--
Medicago_truncatula_Medtr4g063735_1                                             ------ME---------GENNN---------EMNEGNNISSSRWNPTKEQISMLENLYKQGIKTPSAEEIQEITARLRVYGHIEGKNVFYWFQNHKARQRQKQKQESIAF-RLLHRY-PSPR--PYCV-QN-VLLKSETLDLFPL
Medicago_truncatula_Medtr4g084550_1                                             -------------SD--SF----CATSHCL---EQNIMPPSSRWSPTPVQLLVLEELYRQGMKTPSAEQIQQIASQLRQFGKIEGKNVFYWFQNHKARERQKRRREMEET-EDKKE-GATTCSA---------------------
Medicago_truncatula_Medtr4g088070_1                                             ------MAP--RKKVHWPSRFIK-------STSDERNPP-RPRWIPKPEQIRILEAIYNSGMKNPPVDEIKKIREQLQEFGQIGDASVFYWFQNRKSKGKNKKAP-YPKKRQPIADSSSSS----GISNNSAI-LNSNVRESFGD
Medicago_truncatula_Medtr4g088080_1                                             ------MAP--FKKVHWSNKFKKS-----NGGDDEITPP-RPRWIPKPEQIHILEAIYNSGTTNPRRDEIKKIREQLEEFGQVGDSSVFYWFQNRKYRSKTNKVP-YNKGTQQKA-SSSSS----GISNNSAI-LNS--------
Medicago_truncatula_Medtr5g021930_1                                             ------MEQQ-----QQQQPQTQ---------QH-GIMSSSTRWTPTTDQIRILKDLYNNGIRSPSAEQIQRISARLRQYGKIEGKNVFYWFQNHKARERQK-KRFTSDV-NV---HQ------AG---PMSFR---ETLPLFPM
Medicago_truncatula_Medtr5g081990_1                                             ------ME-------SGFCMKSS---------SNFGSSTKCGRWNPTTEQVKLLTEL-RAGLRTPSTDQIQKISNQLSFYGKIESKNVFYWFQNHKARERQK-RRKVSFD-D-----------------ASR-----ETLELFPL
Medicago_truncatula_Medtr6g027390_1                                             ------ME----------D-QQQN-----NNPNNTKS-TVRSRWTPKPEQILILESIFNSGMVNPPKDETVRIRKLLEKFGAVGDANVFYWFQNRRSRSRRRQRQ-MQAQLGGGST-NSTSTAG-GGSSSS-S-ANQDMKTMFGH
Medicago_truncatula_Medtr7g023810_1                                             VMMVNVMTNQVETLRKQIAVYSVISEQQHDSTR------LRQRWTPTPVQLQSLERIFEAETGTPSKEKIKEITADLTKHGQISETSVYNWFQNRRARSKGKQQN----VN---DEPEVET-NDASQSA---KNC----------
Medicago_truncatula_Medtr7g060630_1                                             -------------------------------------MPGSSRWSPTTEQLMILEELYRSGIRTPSAVQIQQITTHLSFYGRIEGKNVFYWFQNHKARDRQKLRRKLNKL-LQQQQVSGYP-Q-SF---E-----NYKTLDLFPL
Medicago_truncatula_Medtr7g086940_1                                             ------ME----------D--KM------NTQHGSKT-PVRSRWTPKPEQILILESIFNSGMVNPPKEETIKIRKLLEKFGNVGDANVFYWFQNRRSRSRRRQRQ-MQALDQQRNQ-PCDMPTV-GGSSSS-S-CGGDIKTVFGH
Medicago_truncatula_Medtr8g095580_1                                             EG-EF-MA------D-YPL-CG-RLMSHGV---DH------SELNNNNNPSAAVEELYRRGTRTPSAEQIQQITAQLRKIGKIEGKNVFYWFQNHKARERQKRRRQMFLK-MGFWR-----------------------------
Medicago_truncatula_Medtr8g107210_1                                             EG-EF-MA------D-YPF-SG-RLIPHGV---DHSSAVVSSRWNPTPEQLRALEELYRRGTRTPSAEQIQQITAQLRKFGKIEGKNVFYWFQNHKARERQKRRRQMESA-AEFDS-VLPSSSASIQ-RR-N-FMTLQTLQLFPI
Micromonas_pusilla_CCMP1545_MICPUCDRAFT_48125                                   RTADAALTPQLDTLRHQIAAFSH-CNQIANVYNKNDGPGSAPRWNPTPAQLARLEELFLTGMGTPNGELRTQITEELAKLGPINEANVYNWFQNKKARMKKAERE-REAAAGRPPP-----------------------------
Micromonas_sp_RCC299_MICPUN59370                                                AGA---MTWQLDTLRHQIAAFSH-CEQLT-VYSKGDGPG--ARWTPSAAQLARLEELFATGMGTPNGDLRTKITDELAKLGPVNEANVYNWFQNKKARTKKKLLE-EQANRSG--------------------------------
Mimulus_guttatus_Migut_C00548_1                                                 PRPAPKTTTA-----KSFIRPES------------PDELGGTRWNPTQEQIGILEML-GNGMRTPNANQIEQITAQLAKYGKIEGKNVFYWFQNHKARERQKQKR-ISLL-SRSPP-------------PYKSR---TTLELFPL
Mimulus_guttatus_Migut_D01555_1                                                 DG-DF-SI-----QD--PF-TG-RLMPHGM---EQETQVVSSRWNPTPEQLQTLEELYRRGTRTPSAEQIQQITAQLRRYGKIEGKNVFYWFQNHKARERQKRRRHLESC-DEHQP-AASLSSNEMA----------QTLQLFPL
Mimulus_guttatus_Migut_D02160_1                                                 -----------------------------------CPASVSRRWCPTAEQVMILDELYRRGLKTPNSAQIQRIAGHLSFYGKVQGKNVFYWFQNHKARERQKLRKKFANL-HHQHHL-PPPHQ-SHGC-QH----RDQTLQLFPL
Mimulus_guttatus_Migut_F00701_1                                                 ------ME-------AGFCIRAS---------RG-GGGGKCGRWNPTSEQVKVLTEL-RSGLRTPSTDQIQKISSQLSFYGKIESKNVFYWFQNHKARERQK-RRRVLVS-TPAA--------------STNYY---ETLQLFPV
Mimulus_guttatus_Migut_F01969_1                                                 ------MEGGG-----GGDHVQ--------SSGGNGNGGGGSRWNPTKEQINMLEGLYKQGLRTPTAEQIQQITVRLRDFGHIEGKNVFYWFQNHKARQRQKQKQDTYAF-RFLHHF-PLPC--PCYM-HY-VLIPTETLDLFPI
Mimulus_guttatus_Migut_H02166_1                                                 ------MAE------NGVQGNGN-------EGGG-SSYCSSTRWTPTTEQIRILKELYNNGVRSPTAEQIQRISAKLRQYGKIEGKNVFYWFQNHKARERQK-KRFTSDH-Q----H-------AGG--AMSFR---ETLPLFPM
Mimulus_guttatus_Migut_H02206_1                                                 GGMVKVMTDQMEVLRKQIAVYATICEQEHDAHKIT----GRQRWTPTPMQLQILERIFDQGVGTPSKQKIKDITTELSQHGQISETNVYNWFQNRRARSKRKQHANN--NN---GESEVETSNEQPQNI-S-EDCPG-PY-----
Mimulus_guttatus_Migut_I00308_1                                                 --------------------GG-----------DREKQVVSTRWNPTLEQIQTLEELYRRGTRTPSAEQIQHITAQLRRYGKIEGKNVFYWFQNHKARERQKRRRQLDHQ-DEPPT-IASPSIAATQ-G-----A--QTLQLFPL
Mimulus_guttatus_Migut_J01603_1                                                 ------ME----------D--QE-------GRSHGEA-PARSRWTPKPEQIEILESLFNGGTVNPHRDETVRIRKMLQKFGPVGDANVFYWFQNRRSRSRRRQRQ-LQTTAAAADQ-----TTG-----SS---F--NVKAMFGH
Mimulus_guttatus_Migut_K00205_1                                                 -------------------------------------------------------------MVNPPKDETVKIRKLLEKFGSVGDANVFYWFQNRRSRSRRRQRQ-MQGCGGGGGEGGLVAPVS-TSSNSSSS-CGQDMKAVFGH
Mimulus_guttatus_Migut_L00355_1                                                 ---EA---------D--------RLMPHNM---EYEQTPVSTRWNPTPEQLQALEEMYKRGTRTPSAEQIQQIAAKLRRFGKIEGKNVFYWFQNHKARERQKKRRQLDLL-HPAR-MYSTPCSSSMQYG----TKTTTLLQLFPI
Mimulus_guttatus_Migut_M01086_1                                                 ------MA---SSNRHWPSMFKSKCNTTHN-PGCERTPP-KPRWNPRPEQIGILESIFNSGMVNPPRDEIRKIRAQLQEFGQVGDANVFYWFQNRKSRSKHKHRQNLHTKS-RHPPSSSSSPN--SSEKNSTA-VYDSVREAFGH
Mimulus_guttatus_Migut_N02641_1                                                 ------MS--------------------------PCSSSSSGRWSPTQEQVMVLHALYRSGLTKPNPSQVERITSQLSLYGRVQSKNVLYWFQNRKARDRKNLRNKLHQH-PQLYHINTTPAL------QE----TDETLELFPL
Mimulus_guttatus_Migut_N02736_1                                                 ---------------------------------------GGTRWNPTQEQITILEML-RGGMRTPNAQQIEQISVQLAKYGKIEGKNVFYWFQNHKARERQKQKR-ITTT-NTTPP-------------PYKWR---RTLNLFPL
Musa_acuminata_GSMUA_Achr10T05090_001                                           ---------------------------------------MRTRWTPKAEQILILESIFNSGMVNPTKDETARIRRLLERFGPVGDANVFYWFQNRRSRSRRRQRQ-LQSVADPRAA-------------SS-A-NGEDLRAMFGH
Musa_acuminata_GSMUA_Achr10T07260_001                                           -VLVKVMTDQVEVLRRQIAVYATICEQEHDGHKMI----PRQRWCPTTKQLQMLENIFDQGNGTPSKQRIKEITLELSLHGQISEMNVYNWFQNRRARSKRKQTAP---SN---NEYEVDTPNFP-HEDQLYP-ISQ-------G
Musa_acuminata_GSMUA_Achr10T12820_001                                           ------MD----------E--QR-------PNRSSAA-AVRSRWTPKPEQILILESIFNSGMVNPPKEETVRIRKLLERFGSVGDANVFYWFQNRRSRSRRRQRQ-LQS-------SSTSSGGS-FPCSSS-F-SGGDLKATFGH
Musa_acuminata_GSMUA_Achr10T26570_001                                           ------ME-------------------------GGSSSSSSSRWNPTKEQISVLEGLYKQGIRTPSAEQIQHITGKLREYGNIEGKNVFYWFQNHKARQRQKQKQESFAF-RLLQRLPPLPC--PYTSLQF-VIFGQETLQLFPL
Musa_acuminata_GSMUA_Achr1T17980_001                                            ------MTDQLEVLRRQIAVYATICEQEHDGHKIT----ARQRWTPTTMQLQILESMFNQGNGTPSKQKIKEITIELSQHGQISESNVYNWFQNRRARSKRKQMASFP-SN---TESEVEAMNEH-HEGMPLP-MSE--------
Musa_acuminata_GSMUA_Achr2T16080_001                                            -------------------------------------MQPSTRWCPTPEQLMILEEMYRSGVRTPNASQIQQITAHLSLYGRIEGKNVFYWFQNHKARERQKLRRRLGRH-LLHQS--SSPHN------Q-----KEKTLDLFPT
Musa_acuminata_GSMUA_Achr3T09460_001                                            ------MD---------IE--QT------SSNPDHVV-PVRSRWTPKPEQVLILESIFNSGMVNPPKEETVRIRKLLEKFGAVADANVFYWFQNRRSRSRRRQRQ-LQGAADPGAASSFVTSTG-FPSSSS---AGKDLRAMFGH
Musa_acuminata_GSMUA_Achr3T14840_001                                            -ILVKVMTDQMEVLRRQIAVYSTICEKEHDNNKIT----GRQRWTPTTVQLQILEAMFNQDNGMPSKQKIKEITIELSQHGQISESNVTNWFQNRKARSKRKQMAALP-SN---TESE---LNEH-HDDLPNP-ITD--------
Musa_acuminata_GSMUA_Achr4T25530_001                                            -AVAKVMTDQMEVLRKQIAAYATICEQEHDVAKLS----SRQRWTPTPTQLQILETIFYEGNGTPSKQKIKEITSELSQHGQISETNVYNWFQNRRARSKRKKPGAGP-NA---AESEAEVLNE--HGNLSGP-F----------
Musa_acuminata_GSMUA_Achr4T29470_001                                            -VLAKVMTDQMEVLRSQISAYATICEQEHDGAKIS----AKQRWTPTAVQVRILESIFYHGNGTPRKQRIKEITSELSQHGQVSETNVYNWFQNRRARSKRKQAFAAP-SN---TESEAE-PSE---------------------
Musa_acuminata_GSMUA_Achr4T30610_001                                            -------------------------------------MQPSTRWCPTPEQLMILEEMYRSGVRTPNASQIQQITAHLSLYGKIEGKNVFYWFQNHKARERQKLRRRLGWH-LLHQS--SSPHH------Q-----KERTLDLFPT
Musa_acuminata_GSMUA_Achr5T11080_001                                            -ASVQVMTDQMELLRRQISAYAVICEREHDGPKIS----ARQRWTPTHMQLQTLESLFYQGIGTPSKQRIKEIVAELSQHGQISEANVYNWFQNRRARSKRKKTAAAP-SN---TESESEALVEAAYSNLSHS--PG--------
Musa_acuminata_GSMUA_Achr5T27730_001                                            ------MD----------D--QN------YPNLQRAM-PLRTRWTPKPEQILILESIFNSGMVNPPKDETVRIRKLLEQFGSVGDANVFYWFQNRRSRSRRRQRQ-LQSMADPRAA-ATSSPAG-FACSSAAS-SGEDLRAAFGH
Musa_acuminata_GSMUA_Achr5T29220_001                                            -------------------------------------MQSTTRWCPTPEQLMILEEMYASGVRNPNASQIQQITAHLSFYGKIEGKNVFYWFQNHKARDRQKLRHKNLPP-EEA----SPP-H------QV-VLVKEKTLDLFPT
Musa_acuminata_GSMUA_Achr6T15910_001                                            ------MD----------G--RN-------PNRGLGA-PVRSRWTPKPEQILILESIFNSGMVNPPKDETVRIRKLLEKFGSVGDANVFYWFQNRRSRSRRRQRQ-LQALAADPGA------------------TGEDLRAMFGH
Musa_acuminata_GSMUA_Achr7T04050_001                                            ------MTDQMEILRSQIAVYATISEQEHDGHKLT----ARQRWTPTSVQLQMLETIFNQGNGAPSKQKIKHITIELSQHGQISESNVYNWFQNRRARSKKMQMAALP-SN---SESEIETPNE----NVPDP-ISA-------M
Musa_acuminata_GSMUA_Achr7T07430_001                                            ------MEPHY----QQQLLQED------SSSGG-ASFCSSTRWIPTSDQIRILRDLYNNGLRSPNAEQIQRISARLRQYGKIEGKNVFYWFQNHKARERQK-KRLTVDI-TATTS--------PG---NKTFF--------FGL
Musa_acuminata_GSMUA_Achr7T14860_001                                            ------MG-------EGERAAE-------------SATAKCGRWNPTAEQVKVLTDL-RSGLRTPSTDQIQMISAHLSAFGKIESKNVFYWFQNHKARERKK-RRRGPRD-EE------------------KAR---ETLELFPL
Musa_acuminata_GSMUA_Achr7T18230_001                                            -------------------------------------MQPSTRWCPTPEQLMILEELYRSGVRTPDASQIQQITAHLSRYGRIEGKNVFYWFQNHKARERQKLRRRLSIH-LLCSGLCDAPHH------Q-----KEKTLDLFPT
Musa_acuminata_GSMUA_Achr8T01590_001                                            ------MD----------D--HN------SSVPDGVT-PVRTRWTPKPEQILILESIFNSGMVNPPKGETVRIRKLLEQFGSVGDANVFYWFQNRRSRSRRRQRQ-LQSMAGQQVSSTSSSGEG-FSCSAS-S-SGEDLRAMFGH
Musa_acuminata_GSMUA_Achr8T02040_001                                            -------------------------------------MQPSSRWCPTPEQLMILEEMYRSGVRTPSAQQIQQVTAHLSNYGRIEGKNVFYWFQNHKARERQKLRRRLSRY-LLCSGLCAFP-H------------------FLPS
Musa_acuminata_GSMUA_Achr8T15620_001                                            RRPA-PLSSAVVST-KSFNSPLT-S-------RN-LQMLGGTRWNPMPEQIKLLEAL-QGGMRTPNPVQIERITAELSKYGRIEGKNVFYWFQNHKARERQK-QKRSALL-ALAT--------------SCKCR---RTLELFPL
Musa_acuminata_GSMUA_Achr8T27170_001                                            ------MA---SSNRHWPSMFKSKCNAHHN--GFERSPP-KPRWNPKPEQIRILEAIFNSGMVNPPRDEIRRIRAQLQEYGQVGDANVFYWFQNRKSRSKNKQRH-LQTSQAPSPPSSSSS----GSDKPLVT-VCANVREAFGD
Musa_acuminata_GSMUA_Achr9T04090_001                                            -------------------------------------MQPSTRWCPTPEQLMILEEMYRSGVRTPNASQIQQITARLSYYGRIEGKNVFYWFQNHKARERQKLRRRLCSY-LLYSAFCVFP-H------Q-----KERTLDLFPT
Musa_acuminata_GSMUA_Achr9T05010_001                                            NPPATSMG----------D--HG------SSTADSET-PVRTRWMPKPEQILILESIFNSGMVNPPKEETVRIRKLLQKFGAVGDANVFYWFQNRRSRSRRRQRQ-LQSMADPRAA-SSSSSNS-FPCSSSPS-YPCDTRAMFGH
Musa_acuminata_GSMUA_Achr9T06660_001                                            ------MA---SSNRHWPSMFKSKCN-AHNVPGCERSPP-KPRWNPKPEQIRILEAIFNSGMVNPPRDEIRRIRAQLQEYGQVGDANVFYWFQNRKSRSKNKQRH-LQALQSPSPPSSSSS----GSDKTLAT-MCGNIKETFGD
Musa_acuminata_GSMUA_AchrUn_randomT18610_001                                    -VLVKVMTDQMEVLRRQIAVYATICEQEHDGHKIT----ARQRWTPTSMQLQILETMFNQGNGTPSKQNIKQITTELSQHGQISESNVYNWFQNRRARSKRKKMAALP-SN---TESEAEAPDEH-HENLPHP-ISE-------T
NHCM_0006759_2007737_Angiopteris_evecta                                         ------------------------------GQKLT----SRQRWTPSQTQLQILESLFEQGSGTPNKQRIKEITAELNHHGPISETNVYNWFQNRRARTKRKQHPGLY-SN---GESEVDTPKEPLHESFGMM-FSG-LQDSL--
NJJO_0004574_2028832_Pilostyles_thurberi                                        ---------------RRFLRPET------------TGDSGGTRWNPTQEQIDMLETL-NRGLRTPNAQQIEQITEQLGAYGKIECKNVFYWFQNHKARERQKQKR-GNIV-STSSS-------------TFKHR---RTLELFPL
NJJO_0010717_2006475_2006476_Pilostyles_thurberi                                GVSLKAMTDQMETLRKQIAVYGSLCEQEHDGHRIS----ARQRWTPTPIQLQILERIFEQGNGTPSKQKIKEITTELSRHGQISETNVYNWFQNRRARSKRKQMVSS--SV---ADSEVDTFSEFSQHS-H-EEC---FY-----
NJJO_0011497_2029905_Pilostyles_thurberi                                        -----------------------------------AKMPASTRWSPTPEQLMILEELYRSGIRTPNASQIQRITAHLSLHGKIEGKNVFYWFQNHKARDRQRLRRRLLMI-HQQLLLVFSP-Q-PQ---ED----TDKTLQLFPV
NJJO_0043014_2007893_Pilostyles_thurberi                                        SLILTRMA---SSNRHWPSLFKSKCNPHHNVLGCERSQP-KPRWNPRPEQIRILEAIFNSGMVNPPRDEITRIRAQLQEYGQVGDANVFYWFQNRKSRSKHKLRH-LQLQQNSQQQSVHTAPK---TKRSPNG-MCENIRATFGH
NJJO_0043221_2008829_Pilostyles_thurberi                                        VLICTTMG---SSGRHWPSLFKSKCNPHYN-VFCERRQP-KSRWNPRPEQIQILEALFNSGVVNPQRDEITRIRAELQEYGNVADANVFYWFQNRKSRSKHKIRH-LQLQRNLQQQAVNSVSK---RKQSFNG-MSENLTETFGH
NJKC_0008378_2007920_Eschscholzia_californica                                   SVSMKVMTDQIELLRRQISVYGTICEQEHDGHKIT----TRQRWTPTPVQLQILEQIFEQGNGTPTKQKIKDITNELTQHGQISETNVYNWFQNRRARSKRKQLGPPH-NN---ADSEVEPPKEQIHEHSSLDDCSD-SYR-Q--
NJKC_0010480_2013864_Eschscholzia_californica                                   QVPVKVMTDQMELLRKQIAAYATICDQHHDGHKIS----SRQRWTPTAVQLQILEHIFDQGNGTPSKQKIKEITNELMQHGQISETNVYNWFQNRRARSKRKQLVTTT-KN---AEPEVEMQTEQPHENPAPEDGSE-PFR-P--
NJKC_0024840_2057950_Eschscholzia_californica                                   PRPAPKQLSQTTTTTKSFIRADS------------SDQSGGTRWNPTQEQIGILEML-KGGMRTPNANQIEQITAQLSKYGKIEGKNVFYWFQNHKARERQKQKR-SSLL-AHSPP-------------YYKNP-----------
NJLF_0012768_2001053_Viola_canadensis                                           GMLVKVMTDQLETLRKQIAVYATICEQDHDGHKIT----ARQRWTPTPVQLQILERMFEQGNGTPSKQKIKDITSELSQHGQISETNVYNWFQNRRARSKRRQVVSS--SN---GESEVETLSEHSQQN-P-EDP---LY-----
NJLF_0094375_2012308_Viola_canadensis                                           MLGVKVMTDQMEILRKQISVYATICDRQHDIHKIP----ARQRWTPKPEQLQILEHIFEQCNATPSRQRIKEITNDLAQHGQITESNVYNWFQNRRARSKRKQPALVP-NN---VDSEVETVKDQADESSAADQY----------
NJLF_2010134_0094227_Viola_canadensis                                           -----------------------------------------PRWNPKPEQIRILEAIFNSGMVNPPRDEIRKIRAQLQEFGQVGDANVFYWFQNRKSRSKHKLRH-IHSKISKTNPSSSSSPK---SKR--NM-VCD--------
NOKI_0144212_2018564_Lindsaea_linearis                                          NLAGQVMTDQLETLRRQISVYATICQQEHSGHKLT----SRQRWTPSQTQLHILERLFEQESGTPNKQRIKEITIELRQHGQISETNVYNWFQNRRARTKRKQQLGGP-NN---AESELDTPEELFNDSFNEG-YAN-SEEFH--
NOKI_0144677_2095631_Lindsaea_linearis                                          VIAGQVMTDQMETLRRQISVYATICQQEHNGHKFA----SRQRWTPSQTQLQILEKLFQQGNGTPTKQRIKEISTELSQYGPISETNVYNWFQNRRARTKRKQQAGGP-NN---GESEMDTQEELLNDSLTTN-SAM--QEDQ-E
NTEO_0086634_2061146_Pittosporum_sahnianum                                      ------------------------------VGGCERSPP-KPRWNPKPEQIRILETVFNSGIVNPPRDEIRRIRSQLQEYGPVGDANVFYWFQNRKSRSKHKQRH-FQTKSSLSPPSSSSSQK---VDKNSTA-V----------
NTEO_0091153_Pittosporum_sahnianum                                              ---------------KSFVKPNC------------SDDLGGTRWNPTQEQIGILEML-RGGMRTPNAQQIEQISSQLGKYGKIEGKNVFYWFQNHKARERQKQKR-NNLL-SHSSS-------------LFKCR---KTLELFPL
NTEO_2010661_Pittosporum_sahnianum                                              -RPIPKPTTTTNSDTKSFVKPNC------------SDDLGGTRWNPTQEQIGILEML-RGGMRTPNAQQIEQISSQLGKYGKIEGKNVFYWFQNHKARERQKQKR-NNLL-SHSSS-------------LFKCR---KTLELFPL
NTEO_2066335_0091785_Pittosporum_sahnianum                                      SGMVKVMTDQMEVLRKQIAVYASICEQDHDGHKIT----GRQRWTPTPVQLQILERIFEQGNGTPSKQKIKEITSELSQHGQISETNVYNWFQNRRARSKRKQQVAP--NN---AESEVETPNDQSQLD-A-EDCSG-SY-----
NUZN_0007994_2057753_Cercidiphyllum_japonicum                                   DG-DF-LP------D--SF-NG-RLIPHGM---EQETQVVSSRWNPTPEQLRTLEDLYRRGTRTPSAEQIQHITSQLRRYGKIEGKNVFYWFQNHKARERQKRRRQLESS-DDQ---GAPPCSASMQ-RR-G-LVASQTLQLFPL
NWQC_2017476_0181727_0220504_Plagiochila_asplenioides                           TRGGQVMTEQLETLRRQISVYSTICQQEHATHKST----ARQRWTPSQHQLQILEKLFEQGSGTPNKQRIKEITAELSQHGAISETNVYNWFQNRKARAKRKQQMVTQ-KD---GESEADTPKEQIPDES-AN-GPD--------
NWWI_2020716_0150453_0162207_2020715_Nephrolepis_exaltata                       ITPGQVMTDQLETLRRQISVYATICQQEHSGHKLT----SRQRWTPSQTQLHILERLFEEESGTPNKQRIKEITIELSQHGQISETNVYNWFQNRRARTKRKQQLGGP-NN---GDSEFDTPEEIANGSLDGA-ATD-SQQFQ--
NWWI_2023299_0170781_2023298_Nephrolepis_exaltata                               VAVGQVMTDQMETLRRQISVYATICQQEHNGQKFA----SRQRWTPSQTQLQILEKLFQQGNGAPSKQRIKDISTELSQYGQISETNVYNWFQNRRARTKRKQQ-GGS-NN---GESEVDTQEEMSSDGFGSN-AVD--------
Nelumbo_nucifera_NNU_000148                                                     DS-GF-MP------D--SF-NS-RLMPHGV---EQESAPVSSRWNPTPEQLRTLEELYRCGTRTPTAEQIQHITAQLRRFGKIEGKNVFYWFQNHKARERQKRRRR--AE-EQQ---GAPP--ASMQ-RS-S-SV--QTLELFPL
Nelumbo_nucifera_NNU_002079                                                     PRPAPKTNGE-----KSFIKPES------------SDEAGGTRWNPTQEQIGILEML-RGGMRTPNAQQIEKITAQLGKFGKIEGKNVFYWFQNHKARERQKQKR-NSLL-VHSPP-------------HYKHR---KTLELFPL
Nelumbo_nucifera_NNU_005564                                                     ---LFIHQ---------TPKRR-----------GGEEMPASTRWCPTPEQLMILEEMYRGGIRTPNATQIQQITAHLSFYGKIEGKNVFYWFQNHKARERQKLRRKLSRQ-QQQQQLQSDA-Q-PL---Q-------KTLQLFPI
Nelumbo_nucifera_NNU_007474                                                     ------MD-------SGFCLRAG--------GYG-GGGGKCGRWNPTAEQVKVLTDL-RSGLRTPSTDQIQKISAQLSFYGKIESKNVFYWFQNHKARERQK-RKRVSVE--------------------PH-----ETLQLFPL
Nelumbo_nucifera_NNU_009436                                                     ------ME---------DKSVE-------------ASASASTRWNPTKEQISILESLYRQGIRTPTAEQIQQISSRLRMYGHIEGKNVFYWFQNHKARQRQKQKQESMVA-QFFHKL-HSPC--PFYM-PH-VLLDEETLTLFPL
Nelumbo_nucifera_NNU_009452                                                     ---LCIIS---------TDSKR-------------KKMPASTRWCPTPEQIMILEEMYRGGIRTPNATQIQQITAHLSFYGKIEGKNVFYWFQNHKARERQKLRRKLCRQ-QQLSALQ----H-PL---Q-----KDKTLQLFPI
Nelumbo_nucifera_NNU_009711                                                     ------MA---SSNRHWPSMFKSKCN-THN-----RTPA-PVLYDHNPICCCLFLTCLLLGLLVA-----RQNCLLIPEYGQVGDANVFYWFQNRKSRSKHKQRH-LQASQAQTAPSSSSSPR--RTDKNSTT-VCENVREAFGN
Nelumbo_nucifera_NNU_011213                                                     ------MD-------LGFCIRAG--------GYG-GGGGKCGRWNPTAEQVKVLTDL-KSGLRTPSTDQIQKISTQLSFYGKIESKNVFYWFQNHKARERQK-RKRVSVD-------------------PAH-----ETLQLFPL
Nelumbo_nucifera_NNU_011594                                                     PRPVPKTNGD-----KSFIKPES------------TDQPGGTRWNPTQEQIGILEML-RGGMRTPNAHQIEQITAQLGKFGKIEGKNVFYWFQNHKARERQKQKR-NSLL-THSPA-------------HYKHR---KTLELFPL
Nelumbo_nucifera_NNU_013352                                                     AVMVKVMTDQMELLRKQISIYATICEQEHDGHKIT----ARQRWTPTPIQLQILERIFDQGNGTPSKQKIKEITSELTQHGQISETNVYNWFQNRRARSKRKQQVSIP-NN---AESEVETPKEHFHENQAAEDCSE-SKE-Q--
Nelumbo_nucifera_NNU_013689                                                     ------ME----------D--QV------NPSHGSRT-PVRSRWTPKPEQILILESIFNSGMVNPPKDETVRIRKLLEKFGTVGDANVFYWFQNRRSRSRRRQRQ-IQGAGDPRIP-----TSC-AASSSS-S-CGEDLRSIFGH
Nelumbo_nucifera_NNU_014892                                                     ------MEPQQ----QQQQPNED--------SSS-SSFCSSTRWTPTTDQIRILKDLYNNGIRSPSAEQIQRISARLRQYGKIEGKNVFYWFQNHKARERQK-KRFTVD---------------PG---LMSFR---ETLPLFPT
Nelumbo_nucifera_NNU_015981                                                     GMMVKVMTDQMELLRKQISIYATICEEEHDGHKIT----ARQRWTPAPIQLQILERIFDQGNGTPSKQKIKEITSELAQHGQISETNVYNWFQNRRARSKRKQQVAVP-NN---AESEIEIPDEHLHENQAAEDCSE-PYR-Q-G
Nelumbo_nucifera_NNU_018779                                                     DS-GF-MA------D--SF-NG-RLMPHGV---EHEAQ-VSSRWNPTPEQLRTLEELYRCGTRTPTAEQIQHITAQLRRFGKIEGKNVFYWFQNHKARERQKRRRRSAAE-EQQ---GAPPCSSSMQ-RR-T-SVAVQTLQLFPL
Nelumbo_nucifera_NNU_021629                                                     ------MA---SSNRHWPSMFKSK---SHNVTGCERSPP-KPRWNPKPEQIRILEAIFNSGMVNPPRDEIKRIRAQLQEYGQVGDANVFYWFQNRKSRSKHKQRH-LQAAQTLQTISSSSSPR---TDKNSTA-VCENVREAFGH
OBOJ_0017091_2000708_0094327_Hakea_prostrata                                    GALVKVMTDQMELLRRQISVYATICEQEHDGHKIT----ARQRWTPTPLQLQILERIFDQGTGTPSKQKIKEITSELTQHGQISETNVYNWFQ----------------------------------------------------
OBOJ_0018069_2007405_Hakea_prostrata                                            PRPAPKTATSTT---KSFIKPDC------------NEDTGGTRWNPTQEQIGILEML-RGGMRTPNAQQIEQITAQLGKFGKIEGKNVFYWFQNHKARERQRQKR-NSLS-SHSPP-------------QYKQR---KTLELFPL
OBOJ_0112698_2000707_0094352_Hakea_prostrata                                    GSLVKVMTDQMELLRRQISVYASICEQEHDGHKIT----ARQRWTPTPMQLQILEHIFDQGNGTPSKQKIKEITSELTQHGQISETNVYNWFQ----------------------------------------------------
OCWZ_2049453_Dioscorea_villosa                                                  DVMVKVMTDQMEVLRKQISAYATICEQEHDCHRIT----ARQRWTPTPMQLQILENIFDHGNGTPSKQKIKEITSELTQHGQISETNVYNWFQNRRARSKRKQTASLP-N-----------------------------------
OCZL_0073099_2057736_Homalosorus_pycnocarpos                                    VAVGQVMTDQMETLRRQISVYATICQQEHNGQKFA----SRQRWTPSQTQLQILEKLFQQGNGAPSKQRIKEISVELGQYGQISETNVYNWFQNRRARTKRKQQ-GGS-NN---GESEADTQEELSNDGFGSN-SAD--------
OFTV_0009581_2014361_2014360_Barbilophozia_barbata                              MLGGQVMTDQLETLRRQISVYSTICHQEHSNHKTT----ARQRWTPSQNQLQILERLFDQGNGTPHKTRLKDITAELSQHGQIAETNVYNWFQNRKARAKRKQQMVST-KD---GESEVDTPKESGQEYSNTG-GAE-LLDSH-M
OINM_0190311_2145431_Hydrocotyle_umbellata                                      -------------------------------------------------QLQTLEELYRRGTRTPSTEEIQQITAQLRRYGKIEGKNVFYWFQNHKARERQKRRPQLESP-DHEQP-GPPPCTASPH-SR-T-LATTQTLQLFPL
OINM_2019034_Hydrocotyle_umbellata                                              ----------------------------------------------TPVQLQILERIFEQGNGTPTKQKIKEITSELSQHGQISETNVYNWFQNRRARSKRKQHVAP--NN---AESEVETPNDQSQHD-V-HECSG-SY-----
OOSO_0026917_2005260_Helonias_bullata                                           DVMVRVMTDQVELLRRQISAFATICEQQHGGHILT----RRKPWNPTTMQLRILEEVFHRADGAPSKQMMKGMTYELAQHGQISEKDVYNWFQNRKAQTKREQTATSL-SS---TVSEIRAAAKHSHENRPVEDS----------
OOSO_0128575_2082621_Helonias_bullata                                           -----VMTDQMEVLRRQISVYATICEQEHDGHKIS----GRQRWTPTIGQLQILERIFDQGNGAPSKQKIKEMTSELAQHGQISETNVYNWFQNRRARSKRKQTAALP-SY---TESETEVPREHSHESQPIEDLSE--YF----
OSHQ_0009284_2047644_Sarcandra_glabra                                           -VLVKVMTDQMEILRKQISVYATICEQEHDGQKIT----ARQRWTPTPVQLRILESIFDEGNGTPSKQKIKEITSQLTHHGQISETNVYNWFQNRRARSKRKQPAVPS-NN---ADSEADTPNEHSHENPASDDCSE-HFR-T--
OYLU_0013882_2009204_Curcuma_longa                                              -ALVKVMTDQLEVLRRQIAVYATICEQEHDSQKLT----ARQRWTPTTMQLQLLEAMFNEGNGTPSKQKIKQITTELSQHGQISESNVYNWFQNRRARLKRKQMAALA-SN---TESEVEAVDEH-QECMLY---PG--------
OYLU_0129486_2094624_Curcuma_longa                                              -VLVKVMTDQMEILRRQIAAYATICEQEHDAQRIA----ARQRWTPTTMQLQILEAMFNQGNGTPTKQKIKQITSELSQHGQISESNVYNWFQNRRARSKKKQTVALT-CN---TESEVEAPDEQ-QSIMP----NE-------M
OYLU_2091435_0122842_Curcuma_longa                                              -ELGKVMTDQIEILRRQIAAYATICEQEHEASKIC----ARQRWTPTTMQLQILESIFFQGTGTPSKQRIKDITSELAEHGQISETNVYNWFQNRRARSKRKQANPTH-NH---NHHHYHHESSPPTANQSHL-F----------
Oryza_sativa_LOC_Os01g47710_1                                                   ------MA---SSNRHWPSMFRSKTQP--A--VGERVPP-KPRWNPRPEQIRILEAIFNSGMVNPPRDEIPRIRMQLQEYGQVGDANVFYWFQNRKSRSKNKLRS-GGGAGRASAPSSSSS----GSSKSPAA-CCANVRH-YGR
Oryza_sativa_LOC_Os01g60270_2                                                   -LGVKVMTDQMEVLRKQISIYATICEQEHDGHKIT----ARQRWTPTPMQLQILENIFDQGNGTPSKQKIKDITAELSQHGQISETNVYNWFQNRRARSKRKQAALPN-NN---AESEAEAPTDL-HQNIA----SD-------G
Oryza_sativa_LOC_Os01g62310_1                                                   ------METTT---TLGGGGGGRAPPSS-----PLAAAAANARWTPTKEQIAVLEGLYRQGLRTPTAEQIQQITARLREHGHIEGKNVFYWFQNHKARQRQKQKQQSFDF-KLFRRLRPPPCNGPSFM-QQ-PLLKAETLQLFPL
Oryza_sativa_LOC_Os01g63510_1                                                   ------ME---------------------------LSGVKCGRWNPTAEQVKVLTEL-RAGLRTPSTEQIQRISTHLSAFGKVESKNVFYWFQNHKARERKK-RRRGASS-PDSGS---------------EAR---ETLELFPL
Oryza_sativa_LOC_Os03g20910_2                                                   ------ME----------G--SS------QGGGRSAG-PVRSRWTPKPEQILILESIFNSGMVNPPKDETVRIRKLLERFGAVGDANVFYWFQNRRSRSRRRQRQ-MQAAAAAAAASSSSGSSG-FAHGASAL-PGGDLRAMFGH
Oryza_sativa_LOC_Os04g55590_1                                                   CRPA-PISLEPR---KMIAPPDF-------VPRA-TVQPGTTRWNPSAEQIKVLEML-RGGMRTPNSVQIERITEELGKYGRIEGKNVFYWFQNHKARERQK-QKRAALL-TLSTLL-----------TSCRCK---VTLELFPL
Oryza_sativa_LOC_Os04g56780_1                                                   ------MDH------QQQQRQQV------GGGEEVGVPCSGTRWTPTTEQIKILRELYSCGIRSPNSEQIQRIAAMLRQYGRIEGKNVFYWFQNHKARERQK-KRLTTLD-VTTTT-------------AMTFL---ETLPLFPV
Oryza_sativa_LOC_Os05g02730_1                                                   ------MAP-----AVQQQQSG-----------GGGAAVSTTRWCPTPEQLMMLEEMYRGGLRTPNAAQIQQITAHLSTYGRIEGKNVFYWFQNHKARDRQKLRRRLCIH-LLSCALPTTPAY-SY---Q-----KDKTLDLFP-
Oryza_sativa_LOC_Os05g48990_1                                                   ------MA---SPNRHWPSMFRSNCN-IQN--GCERNPP-KPRWNPRPEQIRILEGIFNSGMVNPPRDEIRRIRLQLQEYGQVGDANVFYWFQNRKSRTKNKLRA-AGHHHRASAPSSSSS----GSSKPATT-LPENVK-MFGR
Oryza_sativa_LOC_Os07g34880_1                                                   RGVGHRLA-AGVSKMRLPALNAATTSP--R--VGERVPP-KPRRNPRPEQIRILEAIFNSGMVNPPRDEIPRIRMQLQEYGQVGDANVFYWFQNRKSRSKNKLRS-GGGAGRASEPSSSSS----GSSKSPRR-A----------
Oryza_sativa_LOC_Os07g48560_1                                                   ------MD-------------GG------H--AAAAG-PVRSRWTPKPEQILILESIFNSGMVNPPKDETVRIRKLLERFGAVGDANVFYWFQNRRSRSRRRQRQ-LQQQAAAAAA---HASSG-FAHGSSPP-VGDDLRSMFGH
Oryza_sativa_LOC_Os08g14400_1                                                   ------MD--RTATASWEVMSRRG-----QHNGGSGG-PARSRWAPKPEQILILESIFNSGMVNPAKDETARIRRLLERFGAVRDANVFYWFQNRRSRSRRRARQ-LQAGALPSAASFLMHGGG-VTSTPAAA-GGADMAGTFGH
Oryza_sativa_LOC_Os11g01130_2                                                   -------------------------------------MQPSTRWCPTPEQLMILEEMYRSGVRTPNAAEIQQITAHLAYYGRIEGKNVFYWFQNHKARERQRLRRRLCAH-QQPSPV-VHPHH------QS------KTLELFPT
Oryza_sativa_LOC_Os12g01120_1                                                   -------------------------------------MQPSTRWCPTPEQLMILEEMYRSGVRTPNAAEIQQITAHLAYYGRIEGKNVFYWFQNHKARERQRLRRRLCAH-QQPSPV-VHPHH------QS------KTLELFPT
Ostreococcus_lucimarinus_OSTLU_27102                                            PRGAAVMTEQLYAFRQQIAAYAH-CQQQTERVGRGDKG-RGPRWSGTPDQYKILEDLFLAGEQPPVRARLTEITKRLQEHGPIQEHNVYNWFQNRRSREKKRLAE-ERSDAALDNQ---------------------ASRYGVG-
PBUU_0104684_2076157_Lygodium_japonicum                                         AMVGQVMTDQLDTLRRQISVYSTICKQEHNGQKFA----SRQRWTPSQTQIQFLEKLFEQGSGTPTKQRIKEITQELSQYGPISETNVYNWFQNRRARSKRKQQVGGH-NN---GESEFDTPEELSNESFG--------------
PKMO_0067294_2020424_0184451_Cistus_inflatus                                    ---VKVMTDQLETLRKQIAVYATICEQEHDGHKIT----ARQRWTPTPVQLQILERIFDQGTGTPSKQKIKEITSELSQHGQISETNVYNWFQNRRARSKRKQLVSS--NN---GESEVETPNEQSQQN-T-DDC---LY-----
PKMO_0182657_2023101_Cistus_inflatus                                            GEMVKVMTDQLETLRKQIAVYASICDQEHDGHRIT----SRQRWTPTPIQLQILESIFEQGTGTPTKQRIKEITTELGQHDQISETNVYNWFQNRRARSKRKQLGSS--NN---AESEAEEKNE--------EDF----------
PKMO_2022779_0064441_Cistus_inflatus                                            PRPAPKSSP------KSFIRPES------------PDSPGGTRWNPTQEQIRILEML-TGGMRTPNAQQIEQITAQLVKYGKIEGKNVFYWFQNHKARERQKQKR-NSLL-SHSPS-----------------------------
PKOX_0008832_2097834_Isoetes_tegetiformans                                      LAQGNVMSEQLDVLRKQICVYATICQQEH-LQKLS----SKQRWTPSEGQLKILDKLFKQCNGTPSRMKIKEITVELSQHGQLSETNVYNWFQNRKARARRKQQRLG--HN---AHSEVDTSEEVRVEKPKTL-----LLDSK-L
PKOX_0157499_2011854_Isoetes_tegetiformans                                      LAQGQVMTDQLEALRRQISVYATICQQEHSGYKTT----ARHRWTPSQTQLHLLEKLFDQGIGTPNKQKIKEITAELSQYGTISEANVYNWFQNRKARSKRKQQPATQ-RE---GESELDTPQEQDYTSVHIN-G---LLNGQ-A
PKOX_0158509_2012248_Isoetes_tegetiformans                                      VMAEPAMTAQLETLRRQICVYATICQQEHPTHKPP----SRHRWAPSDIQLQILEKYFDQINGTPNKQKIKEITAELSEHGQITETNVYNWFQNRKARAKRKHQSVIH-KD---GGSGGDTAD-P--DNL---------------
PKOX_2092765_0144851_Isoetes_tegetiformans                                      DLAFARLELSNISRTSIKMSIERLQRRK--GFRGSDRAGTRPRWKPTHVHLSVLEYIFENSDLLPGDKDITLITDALRLYGPVEEVNVFYWFQNRRARAKRS--QQNGNI-----------------------------------
PRFO_0165768_2026043_Agapanthus_africanus                                       EVLVKVMTDQLEVLRRQISEYAAICEQEHDGHKIA----ARQRWTPTPVQLQILESIFDQGNGTPSKQKIKEITNELTQHGQISETNVYNWFQNRRARSKRKHNAPLQ-NN---TESEAEAPNE---ENVNIDD-AE-PFH-S-G
PRFO_2028252_0156456_Agapanthus_africanus                                       -VCMNYMTEQIEVLRQQIAVFASICEREHDNPKIA----PRQRWSPTPVQLQILENLFQNDIGTPSKQRISEITSELSGHGQISETNVYNWFQNRRARSKRKAQPTVV-TS---NESETETSKTSSEAQSM----LD-------E
PTLU_0021185_2007498_Staphylea_trifolia                                         PSFTSIMA---SSNRHWPSMFKSKCN-SHNVSGFERSPP-KPRWNPKPEQIRILEAIFNSGMVNPPRDEIRKIRAQLQEYGQVGDANVFYWFQNRKSRSKHKLRH-LQSSQSHQTHSSSSDPK---SNKNSTA-V----------
PTLU_0022857_Staphylea_trifolia                                                 ----------------------SKCNSHHNVSGSERCPP-KPRWNPKPEQIRILEAIFNSGMVNPPREEIRKIRAQLQEYGQVGDANVFYWFQNRKSRTKNKLRN-LQSQQSQQTPSSSSSPK---GEKNPA-------------
PTLU_0131320_2098950_Staphylea_trifolia                                         -----------------------------DGHKIT----ARQRWSPTPKQLQILESIFDQGNGNPIKQRITEITTELAQHGHISETNVYHWFQNKRARAKRRQSVPAQ-NG---AESEMETPKEQSHENLASESCSP--------
PTLU_0131802_2100998_0121284_Staphylea_trifolia                                 PRPAPKPTAAANADAKSFIKPES------------PDDSGGTRWNPTQEQIGILEML-KSGMRTPNAQQIEQITAQLGKYGKIEGKNVFYWFQNHKARERQKQKR-NSLL-SHCPP-------------ACKCR---RTLELFPL
PTLU_2013721_0082914_Staphylea_trifolia                                         GVVVKVMTDQLETLRKQIAVYATICEQEHDGHKIT----ARQRWNPTAVQLQILERIFDQGNGTPSKQKIKEITSELSQHGQISETNVYNWFQNRRARSKRKQVAAP--NN---TESEVETPKEQSQRT-A-EDCSD-LY-----
PTLU_2013723_0017590_2013720_Staphylea_trifolia                                 GVVVKVMTDQLQTLREQIAVYADICEQAHDGHKIT----ARQRWTPTAVQLQVLECIFDQGNGTPSKEKIKEITSELSQHGQISETNVYNWFQNRRARSKRKQVAAP--NN---TESEVETPKEQSQRT-A-EDCSD-LY-----
PTLU_2017617_0122028_Staphylea_trifolia                                         DS-EF-MP----SAD--SF-NGGLLIPHTV---EQETQVVSSRWNPTSEQLQTLEELYRRGTRTPSADQIQHITAQLRQYGKIEGKNVFYWFQNHKARERQKRRRQTAED-NHQ---GAPSWSASRQ-RR-G-LVAT--------
PTLU_2094150_Staphylea_trifolia                                                 --------------------------------------P-KPRWNPKPEQIRILEAIFNSGMVNPPREEIRKIRAQLQEYGQVGDANVFYWFQNRKSRTKNKLRN-LQSQQSQQTPSSSSSPK---GEKNPA-------------
PYHZ_0110693_2069337_Isoetes_sp                                                 DLAFARLELSNISRTSIKMSIERLQRRK--GFRGSDRAGTRPRWKPTHVHLSVLEYIFENSDLLPGDKDITLITDALRLYGPVEEVNVFYWFQNRRARAKRS--QQNGNI-----------------------------------
PYHZ_0114592_2073427_Isoetes_sp                                                 LAQGNVMSDQLDVLRKQICVYATICQQEH-LQKLS----SKQRWTPSEGQLKILDKLFKQCNGTPSRMKIKEITLELSQHGQLSETNVYNWFQNRKARARRKQQRLG--HN---AHSEVDTSEEVRVEKPKTL-----LLDSK-L
PYHZ_2010651_0078682_Isoetes_sp                                                 VMVEPAMTAQLETLRRQICVYATICQQEHPTHKTP----SRHRWAPSDIQLQILEKYFDQINGTPNKQKIKEITAELSQHGQITETNVYNWFQNRKAR-----------------------------------------------
PYHZ_2012649_0092746_Isoetes_sp                                                 LAQGQVMTDQLEALRRQISVYATICQQEHSGYKTT----ARHRWTPSQTQLHLLEKLFDQGIGTPNKQKIKEITAELSQYGTISEANVYNWFQNRKARSKRKQQPATQ-RE---GESELDTPQEQDYTSVHID-G----------
Panicum_virgatum_Pavir_Ba00249_1                                                ------MD------------AGG-------SPARHAA-PVRSRWTPKPEQILILESIFNSGMVNPPKNETVRIRKLLERFGAVGDANVFYWFQNRRSRSRRRQRQ-LQAAAGSSSS-------G-----LSPP-AGNDLRSMFGH
Panicum_virgatum_Pavir_Ca00701_1                                                ------MP--------PSQQDL---------------PVGPTRWCPTSEQLMILEEMYRGGLRTPSASQIQQITAHLACYGRIEGKNVFYWFQNHKARDRQKLRRRLCMH-LLSCALPTSPAA-GY---QA----KDKTLDLFP-
Panicum_virgatum_Pavir_Ca00938_1                                                ------MA---SSNRHWPSMYRSS---NQN--RCERNPP-RPRWNPRPEQIRILEGIFNSGMVNPPRDEIRRIRLQLQEYGPVGDANVFYWFQNRKSRNKHKLRA-AGLPSRACAPSSSSS----GSSKSTEP-LPEDVKLAFGR
Panicum_virgatum_Pavir_Ea03245_1                                                -GGVKVMTDQMEVLRKQISIYATICEQEHDGHKIT----ARQRWQPTPMQLQILENIFDQGNGTPSKQKIKEITAELSHHGQISETNVYNWFQNRRARSKRKQAAALP-NN---AESEAEVLTDL-HDDKA----SE-------R
Panicum_virgatum_Pavir_Ea03339_1                                                ------MEAQQ-----GGSAPG--AGAS-----PLAAAAANSRWNPTKEQVAVLEGLYEHGLRTPSQEQIKQITARLLEHGHIEGKNVFYWFQNHKARQRQKQKQDSFAF-RLLRRLSPPPCNSPFYM-QW-VMYKPETLQLFPL
Panicum_virgatum_Pavir_Ea03790_1                                                ------ME---------------------------LSGVKCGRWNPTAEQVKVLTEL-RAGLRTPTTEQIQRISTHLSAFGKVESKNVFYWFQNHKARERKK-RRRGASS-PDD-S---------------EAR---ETLELFPL
Panicum_virgatum_Pavir_Eb02702_1                                                ------MA-SSFNNRHWPSMFRSKAEP--SFAGGERTPP-KPRWNPKPEQIRILEAIFNSGMVNPPRDEIPRIRMRLLEYGQVGDANVFYWFQNRKSRSKNKLRT-AGAAPAAAAPSSSSS----GSSRGPAA-WCADVRAQFGR
Panicum_virgatum_Pavir_Eb03552_1                                                -GGVKVMTDQMEVLRKQISIYATICEQEHDGHKIT----ARQRWQPTPMQLQILENIFDQGNGTPSKQKIKEITAELSHHGQISETNVYNWFQNRRARSKRKQAAALP-NN---TESEAEVLTDL-HENKA----SE-------R
Panicum_virgatum_Pavir_Eb03715_1                                                ------MEAQQ-----GGGALGLEAGAS-----PLTAAAANSRWNPTKEQVAVLEGLYEHGLRTPSAEQIKQIAARLLEHGHIEGKNVFYWFQNHKARQRQKQKQDSFAF-RLLRRLRPPPCNS--------------------T
Panicum_virgatum_Pavir_Fb01029_1                                                ------MD----------S-HHS-------HHRSGGG-PARSRWAPKPEQILILESIFNSGMVNPAKDETARIRRLLERFGAVRDANVFYWFQNRRSRSRRRARQ-LQAQQHPSAASFSMNVRG-MMPTSVAA-PGSDLAGTFGH
Panicum_virgatum_Pavir_Ga00150_1                                                ------MA-------ANVGGRSV------GAGAG-AVACSGSRWTPTPEQIKLLKDLYVCGIRSPNSEQIQRITAMLRQYGKIEGKNVFYWFQNHKARERQK-RRLTNLD-VNFPA-------------AMCVL---ETLPLFPT
Panicum_virgatum_Pavir_Ga00299_1                                                CRPA-PISFEAR---KMVVLPEF--------ARV-HCTPGTTRWNPSPDQIKVLEML-RGGMRTPNSFQIEQITEELGKYGRIEGKNVFYWFQNHKARERQK-QKRAALL-TLSTT------------TRKRCR---VTLELFPL
Panicum_virgatum_Pavir_Gb00125_1                                                ------MA-------ANVGGRSV------GAGAG-AVACSGSRWTPTPEQIRILKELYGCGIRSPNSEQIQRITAMLRQHGKIEGKNVFYWFQNHKARERQK-RRLTNLD-VNVPA-------------AMCVL---ETLPLFPT
Panicum_virgatum_Pavir_Ia03448_1                                                ------MD----------G--SS------QGSGGRTG-PVRSRWTPKPEQILILESIFNSGMVNPPKDETVRIRKLLERFGAVGDANVFYWFQNRRSRSRRRQRQ-MQAAAAAAAASSSSGSSG-FALGASPL-SGEDLRAMFGH
Panicum_virgatum_Pavir_Ib01521_1                                                ------MG----------G--PS------QGSGGRTG-PVRSRWTPKPEQILILESIFNSGMVNPPKDEIVRIRKLLERFGAVGDANVFYWFQNRHFRSRRRQRQ-MQAAGSSAAQ---SYSSG-FALGASPL-SGEDLRAMFGH
Panicum_virgatum_Pavir_J05483_1                                                 -------------------------------------------------------------MVNPAKDETARIRRLLERFGAVRDANVFYWFQNRRSRSRRRARQ-LQAQQLPSAASFAMNVRG-MMPTSVAA-PGSDLAGTFGH
Panicum_virgatum_Pavir_J15457_1                                                 CRPA-PISFEPR---KMVVLPEL--------ARV-HCTPGTTRWNPSPEQIKVLEML-RGGMRTPNSFQIEQITEELGKYGRIEGKNVFYWFQNHKARERQK-QKRAALL-TLSTT------------TRKRCR---VTLELFPL
Panicum_virgatum_Pavir_J22602_1                                                 ------MP---------SQQDQ-------------QEPVGSTRWCPTPEQLMILEEMYRGGLRTPSSSQIQQITAHLACYGRIEGKNVFYWFQNHKARDRQKLRRRLCMH-LLSCALPTSPAA-GY---QQ----KDKTLDLFP-
Panicum_virgatum_Pavir_J23422_1                                                 ------ME----------D-SRL-------SPERQAA-PVRSRWTPKPEQILILESIFNSGMVNPPKDETVRIRKLLERFGAVGDANVFYWFQNRRSRSRRRQRQ-LQQQAQAAAA-SSSSSAG-APASSA-A-WGD--------
Panicum_virgatum_Pavir_J24082_1                                                 -------------------------------------MQPSTRWCPTPEQLMILEEMYRSGVRTPNAAEIQQITAHLAYYGRIEGKNVFYWFQNHKARERQRLRRRLCAH-QQYAQ--VHP-H------HP---QKTKTLDLFPT
Panicum_virgatum_Pavir_J33010_1                                                 ------MD----------S-HHG-------AHRSGGG-PARARWAPKPEQILILESIFNSGMVNPAKDETARIRRLLERFGAVRDANVFYWFQNRRSRSRRRARQ-LQAQQLPTAASFAMNVRG-MMPTSMAA-PGSDLAGTFG-
Panicum_virgatum_Pavir_J34036_1                                                 ------ME---------------------------LSGVKCGRWNPTAEQVKVLTEL-RAGLRTPTTEQIQRISTHLSAFGKVESKNVFYWFQNHKARERKK-RRRGASS-PDSGS---------------EAR---ETLELFPL
Panicum_virgatum_Pavir_J34412_1                                                 -------------------------------------MQPSTRWCPTPEQLMILEEMYRSGVRTPNAAEIQQITAHLAYYGRIEGKNVFYWFQNHKARERQRLRRRLCAH-QQQQQ--VHP-H------HP---LKTKTLDLFPT
Panicum_virgatum_Pavir_J36471_1                                                 ------MA---------SQ--Q-------------QQQVGSTRWCPTPEQLMMLEEMYRGG-----ASHIQQITVHLACYGRMEGKNIFYWFQKHKGRTARSSAVGLAGR-GEGAHL-APP-D-AAGSRR-----PARRLALFGR
Phoenix_dactylifera_PDK_30s6550951L016                                          ------MD-------EGDR----------------GTTVKCGRWNPTAEQVKVLTDL-RSGLRTPSTDQIQTISSHLSSFGKIESKNVFYWFQNHKARERKK-RRRGGAG-GGGGE---------------GAT---ETLELFPL
Phoenix_dactylifera_PDK_30s668601L002                                           ------MA---SSNRHWPSLFKSKCNT-HNIPGCERSPP-KPRWNPKPEQIRILEAIFNSGMVNPPRDEIRKIRVQLQEYGQV----------------------------------------------------CPNL------
Phoenix_dactylifera_PDK_30s691231L002                                           ----------------------------------------------------ALEAL-RSGMRTPNAHQIERITAELGKYGRIEGKNVFYWFQNHKARERQK-KRLTADI-SSTTS-------------SCKCR---RTLELFPL
Phoenix_dactylifera_PDK_30s713601L001                                           -------------------------------------MQPSTRWCPTPEQLMILEEMYRSGVRTPNAAQIQQITAHLSYYGKIEGKNVFYC--NYFAVALTLLRAILTLC------L------------------KEKTLDLFPV
Phoenix_dactylifera_PDK_30s720441L001                                           ---------------KHQSISVD------------DPLSSSAKWIPTNEQARILRDLYNHGVRSPNVEQIQKISSRLRQYGKIEGKNVFYWFSNYKARERRK-KRLSVDF-PSSSS-------------LTSYK---RTLPLFPI
Phoenix_dactylifera_PDK_30s771701L001                                           ------MD----------D--HSA-----SSTANRAT-PMRSRWTPKPEQILILESIFNSGMVNPPKDETVRIRKLLEKFGAVGDANVFYWFQNRRG--------------------------G-FPACSS-S-SGDDLRAMFGH
Phoenix_dactylifera_PDK_30s800801L004                                           ------MA---SSNRHWPSLFKSKCN-TNNIAGCERSPP-KPRWNPKPEQIRILEAIFNSGMVNPPRDEIRKIRAQLQEYGQVGDANVFYWFQNRKSRSKHKHRH-LQSPHTTAPSSSSSS----GSDKASSL-ACP-------A
Phoenix_dactylifera_PDK_30s806851L001                                           RRPA-PLTAANAATTKGFHTPTA-------CTAQ-AQVMGGTRWNPTPEQIRVLEAL-RGGMRTPNAHQIERITGELSKHGRIEGKNVFYWFQNHKARERQK-QKRSALL-ALSSS-------------SCKCR---RTLELFPL
Phoenix_dactylifera_PDK_30s945591L001                                           -VLMKVMTDQMEVLRRQISVYATICEQEHDGHKIT----ARQRWTPTPMQLQILESIFDQGNGTPSKQKIKEVTLELSQHGQISETNVYNWFQNRRARSKRKQSAALP-NN---TDSEVEAPSET-HESLPIS-ISE-------R
Phoenix_dactylifera_PDK_30s988751L003                                           ------MEHQ-----YQQQQHEE------SGGSV-SNFCSSTRWIPTADQIRILRDLYNMGIRSPTAEQIQKISATLRKYGKIEGKNVFYWFQNHKARERQK-KRLTADI-SSTTS--------PG---LMSFRK--ETLPLFPI
Physcomitrella_patens_Phpat_009G053100_1                                        TRGGQVMTEQLETLRRQISVYATICQQEHATHKST----ARQRWTPSQHQLQILEKLFEQGSGTPNKVRIKEITAELSQHGAISETNVYNWFQNRKARAKRKQQLVTP-KD---GESEADSPKEQNQDES-PH-GAD--------
Physcomitrella_patens_Phpat_015G073700_1                                        TRGGQVMTEQLETLRRQISVYATICQQEHAPHKST----ARQRWTPSQHQLQILEKLFEQGSGTPNKQRIKEITAELSQHGAISETNVYNWFQNRKARAKRKQQLVTP-RD---GESEADTPKEQNQDES-TN-GAD-------V
Physcomitrella_patens_Phpat_026G031100_1                                        ------MA----------------CE---------TNP-TRSRWSANQQQLQNLESIFEQGNGTPNKARIKDITIELNQFGHISETNVYNWFQNRKARAKRKLQQ-RVRRRLSCTAAEISGPY--PDAKQSTG-A--EETLGGGH
Pinus_sylvestris_PsWOX2                                                         -----------------------------------AEGSMSTRWNPTKEQIDFLEAMYSQGIRTPSADQIEEIASRLRMYGNIEGKNVFYWFQNHKARERQRQRQERVAV-QFHQPFELLP--------QQ-TTL--QTLELFPL
Pinus_sylvestris_PsWOX4                                                         RRPV-PLTLPNSAAPQAFSSATS-VSACL-KGDQ-SCSPSGTRWNPTPDQIRILEMF-KGGMRTPNAEQIEHITAQLRQYGKIEGKNVFYWFQNHKARERQK-QKRNSSM-HQVAA--PFTFTTASMA-SCKNR---QTLQLFPL
Pinus_sylvestris_PsWUS                                                          -------------------------------------TQSGSRWNPTAEQVTLLKEL-RSGMRTPTAEQIQQISSQLKRYGKIEGKNVFYWFQNHKARERQK-RRRYTII-TDMLC-------------ALGYR---ETLQLFPV
Populus_trichocarpa_Potri_001G237900_1                                          ------MD---------------------------SSGAVNSRWSPTKEQISMLESFYSQGIRTPSTEMIEQIASRLKAYGHIEGKNVFYWFQNHKARQRQKQKQENMAI-KYLHKF-APPN--PCYL-QH-MLLESETLPLFPL
Populus_trichocarpa_Potri_002G008800_1                                          GGLVKVMTDQMEMLRKQISVYATICEQEHDVHKIG----SRQRWTPKPAQLQILEQIFEQCNATPGRQKIKDITRELAQHGQISETNVYNWFQNRRARSKRKQSAVVP-NN---GESEMETLKEQPDENTTADHY---PYW-Q-G
Populus_trichocarpa_Potri_002G124100_1                                          PRPAPKANTDH----KSFIRPDS------------SDDSGGTRWNPTQEQIGILEML-RGGMRTPNGQQIEDITAQLSRYGKIEGKNVFYWFQNHKARERQKQKR-NSLL-SHSPP-------------PYKCR---RTLELFPL
Populus_trichocarpa_Potri_004G051600_1                                          ------MA---SSNKHWPSMFKSKCNPHHNVPGCDRSPP-KPRWNPKPDQIRILEAIFNSGMVNPPRDEIRKIRVQLQEYGQVGDANVFYWFQNRKSRSKHRLRN-LQSQHQKITSSSSSSPK---SKRNSTS-VCENVREAFGQ
Populus_trichocarpa_Potri_005G101800_1                                          TMLVKVMTDQLETLRKQIAVYAAICEQEHDGHKIT----ARQRWTPTPVQLQILERIFDQGNGTPSKQKIKEITSELSQHGQISETNVYNWFQNRRARSKRKQLVSS--NN---AESEVETLNEHAQQN---EDC---LY-----
Populus_trichocarpa_Potri_005G114700_1                                          ------MEPQ-----NQQQPNED---------NN-GNFCTSTRWTPTTDQIRILKELYIKGVRSPNGAEIQQISARLRKYGKIEGKNVFYWFQNHKARERQK-KRFTND-------YS------PG---TMKNW---ETLPLFPM
Populus_trichocarpa_Potri_005G252800_1                                          GGLVKVMTDQMEMLRKQISVYATICEQEHDVHKIG----SRQRWTPKPAQLEILEQIFKQCNATPGRQKIKDITKELAQHGQISETNVYNWFQNRRARSKRKQSALLP-NS---GESEVETFKEQPDEDATSDHY---PYW-Q-G
Populus_trichocarpa_Potri_007G012100_1                                          ------MEP------HQQQPNED---------NN-GNFCTSTRWNPTTDQIRILKELYIKGVRSPNGAEIQQISARLRKYGKIEGKNVFYWFQNHKARERQK-KRLTNE-------YS------PG---TMNSW---ETLPLFPM
Populus_trichocarpa_Potri_008G065400_1                                          ------ME-------SGFCTTKA---------RG-NNYSKCGRWNPTIEQGKLLTDL-RSGVRTPSTDEIQNISTRLSFYGKIESKNVFYWFQNHKARERQK-RRRVSVD--------------------SY-----ETLQLFPL
Populus_trichocarpa_Potri_009G029200_1                                          ------MD---------SDDMD-------------GSGAGNSRWNPTKEQISMLESFYSQGIRTPSTEMIEQITSRLKAYGHIEGKNVFYWFQNHKARQRQKQKQESMAI-NYLHKF-APPC--PYFP-QH-MLLETATLPLFPL
Populus_trichocarpa_Potri_010G111400_1                                          DN-EP-MN------D--FF-N-----P-AT---EQKQAARSSRWNPTAEQLLALEEKYSCGVRTPTTNQIQQITSELRRFGKIEGKNVFYWFQNHKARERQKHRQVQQKN-------VAPHCSVSVN-GK-S-IL--QTLQLFPL
Populus_trichocarpa_Potri_010G192100_1                                          ------ME-------SGFCITKA---------RG-NNCTKCGRWNPTTEQVKLLTDL-RSGLRTPSTDEIQNISTQLSFYGKIESKNVFYWFQNHKARERQK-RRRVSVD---------------------H-----ETLQLFPL
Populus_trichocarpa_Potri_011G061400_1                                          ------MA---SSNRHWPSLFKSKCNPHHNVPGCERSPP-KPRWNPKPEQIRILEAIFNSGMVNPPRDEIRKIRAQLQEYGQVGDANVFYWFQNRKSRSKHKLRN-LQSQQ--ITPLSSSSPK---SKRNSNS-VCENVREAFGH
Populus_trichocarpa_Potri_012G047700_1                                          DG-DF-MP------D--SF-ND-RLVPHSM---DQETQVMSSRWNPTPEQLRTLEELYRRGTRTPSTDQIQDITAQLRRYGRIEGKNVFYWFQNHKARERQKRRRQMESS-LDDH--GAPSCSSSIS-KR-N-LITTQTLQLFPI
Populus_trichocarpa_Potri_013G066900_1                                          ------ME----------D-NQG------NSNHATRS-PVRSRWTPKPEQILILESIFNSGMVNPPKDETVRIRKLLEKFGSVGDANVFYWFQNRRSRSRRRQRQ-MQSVAGEQTN-----TSG-ANSPSS-S-YAEDIKAMFGH
Populus_trichocarpa_Potri_014G025300_1                                          PRPAPKANTDH----KSFIRPDS------------SDDSGGTRWNPTQEQIGILEML-RGGMRTPNGQQIEDITAQLSRYGKIEGKNVFYWFQNHKARERQKQKR-NSLL-SHSPP-------------PYKCR---RTLELFPL
Populus_trichocarpa_Potri_015G039100_1                                          DG-EF-IS------D--SF-NG-RLVPHNM---DQETQVMSSRWNPTPEQLRTLEDLYRRGTRTPSTDQIQDITAQLRRYGRIEGKNVFYWFQNHKARERQKRRRQMESS-FDGH--GAPSCSSSIS-RR-N-FIA-QTLQLFPL
Populus_trichocarpa_Potri_019G040800_1                                          ------ME----------D-NQG------NSNHGTRS-PVRSRWTPKPEQILILESIFNSGMVNPPKNETVRIRKLLEKFGSVGDANVFYWFQNRRSRSRRRQRQ-MQS------------TSG-ANSPAS-S-CGEDVKAMFGH
QACK_2077166_0085175_0105245_Helwingia_japonica                                 GAMVKVMTDQMEVLRKQIAAYATICEQDHDGHKIT----GRQRWTPTPVQLQILERIFDQGNGTPSKQKIKDITNELLQHGQISETNVYNWFQNRRARSKRKQQVAT--NN---AESEVETPNDKSHHN-A-EDCSG-PY-----
QAUE_0035393_2028494_Actinidia_chinensis                                        PRPAPKPNTDT----KSFIRPES------------SDEKGGTRWNPTQEQIGILEML-RGGMRTPNAQQIEQITVQLGTYGKIEGKNVFYWFQNHKARERQKQKR-NSLL-SHSPP-------------PCKCR---KTLELFPL
QAUE_0036708_0150926_2053976_2007173_Actinidia_chinensis                        PRPAPKPHPHS----HTFIRPEY------------PDETGGTRWNPTQEQIGILEML-RSGMRTPNAQQIEHITTQLGKYGKIEGKNVFYWFQNHKARDRQKQKR-NSLL-NHSPP-------------PY--------------
QAUE_0184245_2031162_Actinidia_chinensis                                        DAEEL-LP------D--SFNVG-RLVPHGM---EQETQVVSSRWNPTPEQLHTLEELYRQGTRTPSAEQIQHITAQLRRYGKIEGKNVFYWFQNHKARERQKRRRQNETP-SQSQD-AALSCTASIQ-RR-----LTQTLQLFPL
QCGM_2074411_0104552_Saxegothaea_conspicua                                      LSP---MTDQMETLRKQICVYST-CTQEHPAGGVPFRS-ARQRWTPSQTQLKILEGLFDQGIATPNKLKIKEITMELSQHGQISETNVYNWFQNRKARAKRKQ---LPKGESEFETSDSNPSGC-S---------QGDFRRMFGD
QEBC_0019639_2050407_Punica_granatum                                            NVPVKVMTDQLETLRKQIAIYASICEQEHDGHKIT----ARQRWTPTPVQLQILERIFNQGNGTPSKQKIKEITSELSQHGQISETNVYNWFQNRRARSKRKQQNAP--NN---AESEADTPKEQSQQN-A-EDCPD-LY----D
QEBC_2050422_0018783_Punica_granatum                                            PRPAPKSSPESSP--KSFIRPES------------SDDSGGTRWNPTQEQIGILEML-RGGMRTPNAQQIEQITAQLRKYGKIEGKNVFYWFQNHKARERQKQKR-NNLL-GHCSP-------------PYKCR---RTLELFPL
QEHE_0138438_2091441_Rauvolfia_tetraphylla                                      NGMVKVMTDQMEVLRKQIAVYATICEKDHDGHKIT----GRQRWTPTPVQLQILERIFDQGNGAPSKQKIKEITAELAQHGQISETNVYNWFQNRRARSKRKQQAAS--NN---VESEVETPNEQSQHI-T-DDCPG-PY-----
QJXB_0014092_2009577_Wikstroemia_indica                                         NGMVKVMTDQMEVLRKQIAVYASICEQDHDGHKIT----GRQRWTPTPVQLQILERIFEQGNGTPSKQKIKEITSELSQHGQISETNVYNWFQNRRARSKRKQQVAP--NN---AESEVETPNDQSQLD-A-EDCSG-SY-----
QJXB_0018836_2014142_Wikstroemia_indica                                         EV-EF-LP------E--TF-NG-RLMPHGM--DQQESQVVSSRWNPTPEQLQTLEELYRRGTRTPSTEEIQQITAQLRRFGKIEGKNVFYWFQNHKARERQKRRRQLESP-EEEV--DAPPCSA-----R-P-MAVT--------
QJXB_0089340_2059490_Wikstroemia_indica                                         -RPIPKPTTTTNSDTKSFVKPNC------------SDDLGGTRWNPTQEQIGILEML-RGGMRTPNAQQIEQISSQLGKYGKIEGKNVFYWFQNHKARERQKQKR-NNLL-SHSSS-------------LFKCR---KTLELFPL
QJXB_0090522_2060238_Wikstroemia_indica                                         PRPVPKPTTVNSDANKSFIKPDR------------SDDFGGTRWNPTQEQIGMLEML-RGGMRTPNAQQIEQITSKLGKYGKIEGKNVFYWFQNHKARERQKQKR-NNLL-GHSPS-------------MLKCR---KTLELFPL
QKMG_0094841_2006206_0037848_0037650_Phoradendron_serotinum                     -----------------ISVYATICEQEHDAQKIS----SRQRWTPTPLQLQMLERIFEQGNGTPNKQMIKEITSELSQHGPIAETNVYNWFQNRRARSKRKQSAVAP-NG---GESEADTPKDQSQERSAVENY---PYR-L-G
QMWB_2011221_0075309_2011222_Anomodon_attenuatus                                TRGGQVMTEQLETLRRQISVYATICQQEHSTHKST----ARQRWTPSQHQLQILEKLFEQGSGTPNKQRIKEITAELSQHGAISETNVYNWFQNRKARAKRKQQLVAP-KD---GESEADTPKEQMQDES-TN-GTD--------
QRNU_0019518_2017708_Sambucus_canadensis                                        -RPAPKTNNSD----KSFIRPDC------------SDDSGGTRWNPTQEQIGILEML-RGGMRTPNAQQIEQITAQLGKYGKIEGKNVFYWFQNHKARERQKQKR-NSLL-NPCSN-------------PYKCR---KTLELFPL
QRNU_0174730_2019788_0152325_Sambucus_canadensis                                -GMVKVMTDQLEILRKQIAAYATICQQDHDGQKIT----GRQRWTPTPVQLQILERIFEQGNGTPSKQKIKEITSDLSQHGQISETNVYNWFQNRRARSKRKQHVAP--NN---AESEVETSDEQSQHN-G-DDCSG-TY-----
QRNU_0221021_2017707_Sambucus_canadensis                                        ---------------------------HGV---EQEAQVVSSRWNPTPEQLQILEELYRRGTRTPSTDHIQHITAQLRRYGKIEGKNVFYWFQNHKARERQKQKRNSLGN-PCSRS-PSFE--EYCK----------KTLELFPL
QRNU_0253378_2019540_Sambucus_canadensis                                        -GMVKVMTDQLEILRNQIAAYATICEQDHDGHKIS----GRQRWTPTPVQLQILERIFDEGNGTPSKQKIKDITSDLSQHGQISEMNVYNWFQNRRARSKRKQHVQS--NN---AESEVETPNEQSQHN-V-ED-SG-SY-----
QRNU_0254376_2019227_Sambucus_canadensis                                        -K-EF-SL------E--SW-----PMPPKI--DQQDTETVSSRWNPTPEQLEALEEMYRGGTTTPSSEQIQQIAENLRRFGKIEGKNVFYWFQNHKSRRRQKRRRHFESR-GKPL--GETPCSS---------------------
QRNU_0257809_2170087_Sambucus_canadensis                                        DK----LS------N--SV-NN-ILVKS-T---RQENAPVSSRWNPTREQIQVLEEMYRGGIRTPTAEQIQKIVGKLRRFGRIEGKNIFYWFQNHKARERQKRRRLLESC-GG----GVTPCSSSIH-RK-------QTLQLFPI
QRNU_2016093_0229174_Sambucus_canadensis                                        ------------------------------GSKIM----ARPRWTPSPVQLQSLERLFHEDNGSPGKQKVKMIAVELSQHGPISETNVYNWFQNRRARSKRKQLVFMP-NN---AESEIEASNEKFDENEAAENY----------
QRNU_2019465_Sambucus_canadensis                                                DG-EFTMA------D--SF-NG-RLVP--V---EQETQVVSARWNPTPEQLQILEELYRCGTRTPSTHHIQHITAQLRRFGKIEGKNVFYWFQNHKARERQKRRRHLESA-NQLF--DATPCSASIH-GR-N-WATTQTLQLFPL
QTJY_0012057_2017539_2033883_2005550_Euptelea_pleiosperma                       -----------ELLRRQISVYATICEQEHDGHKIT----ARQRWTPTPVQLQFLERIFDQGNGTPSKQKIKEITNELTQHGQISETNVYNWFQNRRARSKRKQLVVTP-NN---AESEVETPKEHSHENP---------------
QTJY_0014482_2053776_Euptelea_pleiosperma                                       ------------------------IIPHGV---EQESATVSSRWNPTPEQLRTLEELYRRGTRTPTAEQIQHITAQLRRFGKIEGKNVFYWFQNHKARERQKRRRRSESA-EEQ-------------------------------
QTJY_0019746_2014547_Euptelea_pleiosperma                                       PRPAPKSNCE-----KSFIKADS------------MEESGGTRWNPTQEQIGILEML-RSGMRTPNAQQIEQITVQLSKYGKIEGKNVFYWFQNHKARERQKQKR-NSLL-THSPP-------------NYKQR---KTLELFPL
QTJY_0052316_2005549_Euptelea_pleiosperma                                       ---------------------------EHDGHKIT----TRQRWTPTPVQLQILEHIFDQGNGTPSKQKIKEITNELTQHGQISETNVYNWFQNRRARSKRKQVVSAP-NN---ADSEVETPKENSHENPDADECSD-SYR-Q-G
QTJY_0079730_2014546_0082573_Euptelea_pleiosperma                               PRPAPKTNGD-----KSFIKADS------------TDDSGGTRWNPTQEQISLLETL-RGGMRTPNAQQIEQITTQLGKYGKIEGKNVFYWFQNHKARERQKQKR-NSLL-SHSPP-------------HYKCR---KTLELFPL
QUTB_0024939_2014474_Aextoxicon_punctatum                                       GGLVKVMTDQMELLRRQIAVYASICEQEHDSHKIT----ARQRWTPSPVQLQILEGIFDQGTGTPSKQKIKEITTELTQHGQISETNVYNWFQNRRARSKRKQLVGVT-NN---ADSEVETPKEQSHENSAAENYSE--------
QUTB_0104304_2070670_Aextoxicon_punctatum                                       ------MEPQ-----NQQQPNED----------S-SSFCSSTRWTPTTDQIRILKDLYNNGVRSPSAEQIQRISARLRQYGKIEGKNVFYWFQNHKARERQK-KRFTTD---------------PG---TMSFR-----------
QUTB_0107170_2072179_Aextoxicon_punctatum                                       PRPAPKANSD-----KSFIRPES------------SDDSGGTRWNPTQEQIGILEML-RGGMRTPNAQQIEQITAQLGKYGKIEGKNVFYWFQNHKARERQKQKR-NSLL-SHCPP-------------PYKCM---KTLELFPL
QUTB_2001029_0106585_Aextoxicon_punctatum                                       GVLVKVMTDQMEDLRKQISVYATICEQQHDGHKLT----ARQRWTPTPVQLQILERIFDKGNGTPTKQRIKEITSELSQHGQISETNVYNWFQNRRARSKRKQLVAP--NN---ADSEAETPKEQSQHN-A-EDCSE-PY-----
QUTB_2014473_Aextoxicon_punctatum                                               TVLSKSLSTSFSL-----------------SHKIT----ARQRWTPSPVQLQILEGIFDQGTGTPSKQKIKEITTELTQHGQISETNVYNWFQNRRARSKRKQLVGVT-NN---ADSEVETPKEQSHENSAAENYSE--------
QVMR_0021398_Psilotum_nudum                                                     ----------------------TICQQEHSGHKLT----SRQRWTPSQSQLQILEALFAQGNGTPNKQRIKEITIEVSQHGQISETNVYNWFQNRRARTKRKQQLGAP-NN---GESEADTPKECTYDNVCMN-FID-LQDSQ-E
RCBT_0286582_2007045_0153212_Sphagnum_palustre                                  TSGGQVMTDQMETLRRQISVYSTICQQEHPNHKPT----TRLRWTPSQIQLQILERLFEQGNGTPNKQHIKEITDELRWHGQITETNVYNWFQNRKARAKRRHQQVSV-KD---GESEADTPRQLTHNES-AN-GGD-LGDSQ-S
RCBT_2007046_Sphagnum_palustre                                                  ------------------------------NHKPP----TRVRWTPSQIQFQILERLFEQDNGTPNKQHLKEIADELRQHGQIAETNIYNWFQNRKARAKRRHQQVSM-KN---GDSEVDTPR----------------------
RCBT_2027136_0298376_Sphagnum_palustre                                          AQCGQVMTEQLETLRRQISVYATICKQEHSSLKTT----TRQRWSPSQSQLQYLERLFDQGTGTPNKQRIKEIVAELSQHGQIAETNVYNWFQNRKARAKRKQQLVSL-KD---GESEVDTPKEMVQDDS-MN-TPE-------R
RCBT_2035662_0046765_Sphagnum_palustre                                          ------------------------------MHRAT----VRQRWTPSQNQLQILERLFEQGNATPSKQRIKEITTELMQHGHVGETNIYNWFQNRKARAKRKQQLLP--KD---DGSEVDTSQVPRQGGDSHPDGPQ--------
REOF_0020342_2073018_Hakea_prostrata                                            GSLVKVMTDQMELLRRQISVYASICEQEHDGHKIT----ARQRWTPTPMQLQILEHIFDQGNGTPSKQKIKEITSELTQHGQISETNVYNWFQNRRARSKRKQLVPGS-NN---PESEVETPKE---------------------
REOF_0020805_2101972_Hakea_prostrata                                            SSLPLAME----------D--RG------NASHGSRS-PVRSRWTPKPEQILILESIFNSGMVNPPKDETVRIRKLLEKFGAVGDANVFYWFQNRRSRSRRRQRQ-LQEAGDSRIP-----SAC-ATTSSS-S-CGEDLKAMFGH
REOF_0113151_2008873_0103717_Hakea_prostrata                                    GALVKVMTDQMELLRRQISVYATICEQEHDGHKIT----ARQRWTPTPLQLQILERIFDQGTGTPSKQKIKEITSELTQHGQISETNVYNWFQNRRARSKRKQSGPAA-NN---QESEVETPKEHSHENPNAEDSSD-PYR-Q--
REOF_0143687_2101575_Hakea_prostrata                                            PRPAPKTATSTT---KSFIKPDC------------NEDTGGTRWNPTQEQIGILEML-RGGMRTPNAQQIEQITAQLGKFGKIEGKNVFYWFQNHKARERQRQKR-NSLS-SHSPP-------------QYKQR---KTLELFPL
RGKI_0078917_2000574_Leucobryum_glaucum                                         TRNGQVMTEQLETLRRQISVYSTICQQEHATHKST----ARQRWTPSQHQLQILEKLFEQGSGTPNKQRIKEITAELSQHGAISETNVYNWFQNRKARAKRKQQMVTP-KD---GESEADTPKEQVQDEAGGN-GGD--------
RICC_0083154_2013324_Cystopteris_reevesiana                                     VAVGQVMTDQMETLRRQISVYATICQQEHNGQKFA----SRQRWTPSQTQLQILEKLFQQGNGAPSKQRIKEISVELSQYGQISETNVYNWFQNRRARTKRKQQ-GGS-NN---GESEADTQEELSNDGFG----AD--------
RKGT_0076093_2058088_Eschscholzia_californica                                   PRPAPKQLSQTTTTTKSFIRADS------------SDQSGGTRWNPTQEQIGILEML-KGGMRTPNANQIEQITAQLSKYGKIEGKNVFYWFQNHKARERQKQKR-SSLL-AHSPP-------------YYKNR---KTLELFPL
RKGT_2003813_0070931_Eschscholzia_californica                                   QVPVKVMTDQMELLRKQIAAYATICDQHHDGHKIS----SRQRWTPTAVQLQILEHIFDQGNGTPSKQKIKEITNELMQHGQISETNVYNWFQNRRARSKRKQLVTTT-KN---AEPEVEMQTEQPHENPAPEDGSE-PFR-P--
RTTY_2007455_0073173_Salvadora_sp                                               PRPAPKVSSSSSSAAKSFIKPES------------PTDPGGTRWNPTQEQIGILEML-RGGMRTPNAHEIEQITAQLGKYGKIEGKNVFYWFQNHKARERQKQKR-NNLL-CQSPA-------------RCACR---VTLELFPL
RTTY_2015596_0053901_0055029_0083989_Salvadora_sp                               GGMVKVMTDQLETLRKQIAIYATICEQEHDGHKMT----ARQRWTPTPVQLQILERLFDQGNGTPSKQKIKEITAELSQHGQISETNVYNWFQNRRARSKRKQQVASG-NN---GESEVETPNEVPQHN-G-EDC---LY-----
RWKR_0028203_2014369_Saintpaulia_ionantha                                       --------------------------------------PPSTRWCPTPQQLIILEELYRRGLRTPNSSQIQKITAQLAFYGSIQGKNVFYWFQNHKARDRQKLRKKLHHH-LQLHQLYGHP--------Q-------QVRDLFL-
RWKR_0035667_2118306_Saintpaulia_ionantha                                       PRPAPKPAPESISA-KSFIRPES------------SDESGGTRWNPAQEQIGILEVL-RGGMRTPNAQQIEQITAQLGKYGKIEGKNVFYWFQNHKARERQKKKR-TSLL-GHAAP-------------INQCT---RTLKLFPL
RWKR_2014370_Saintpaulia_ionantha                                               --------------------------------------PPSTRWCPTPQQLIILEELYRRGLRTPNSSQIQKITAQLAFYGSIQGKNVFYWFQNHKARERQKRRRQLDQP-DANRIIVASP--------QK---M-QSSSN-FP-
RXEN_2015151_Polycarpaea_repens                                                 RRPA-PLANSVNA--KSFIKPQS-SSS-----EK-QQVTGGTRWNPTQEQIGILEML-KGGMRTPNAQQIEQITEQLGKYGKIEGKNVFYWFQNHKARERQK-QKRHVLG-IS---S------------PHKLR---KTLELFPL
RXEN_2015865_Polycarpaea_repens                                                 NVLVKVMTDQLEILRTQIAVYATICEQEHDGHKIT----ARQRWTPTPVQLQILERIFEQGTGTPSKQKIKEITAELSQHGQISETNVYNWFQNRRARSKRKQLNNAQ-NN---AESEVETPKDQSPSNSATDDCAE-EYP-P-G
Ricinus_communis_27471_m000409                                                  ------METQQQQ--NQQQANEE---------NS-GSFCSSTRWTPTTDQIRILKDLYNSGVRSPTGEQIQRISARLRQYGKIEGKNVFYWFQNHKARERQK-KRFTTDP-HVSMQY-------PG---TMSFR---ETLPLFPT
Ricinus_communis_28102_m000106                                                  DG-EF-MT-----AD--SF-NG-RLIPHGM---DQDTQVVSSRWNPTPEQLRALEELYRRGTRTPTTEQIEHITKQLRRYGKIEGKNVFYWFQNHKARERQKRRRQMESV-PDHDQ-GPPSCSPSIH-RR-S-FMTTQTLQLFPL
Ricinus_communis_29669_m000805                                                  ------ME-------SGFCITKA-S-----VGNGNNCTTKCGRWNPTSEQVKVLTDL-RSGLRTPSTDQIQKISTQLSFYGKIESKNVFYWFQNHKARERQK-RRRVSTD-------------------SSY-----ETLQLFPL
Ricinus_communis_29816_m000691                                                  DN-EL-MN------G--AL-NL-EISSHSE---EQEEQLGSSRWNPTPEQLLALEEMYRRGTKTPTAEQIQQIASQLRRFGKIEGKNVFYWFQNHKARERQKRRREMESC-KSR---GVPPCSILMR-TN-C-GL--ETLELFPL
Ricinus_communis_29830_m001452                                                  NMLVKVMTDQLETLRKQIAVYATICEQEHDGHKIT----ARQRWTPTPVQLQVLERIFDQGNGTPSKQKIKEITSELSQHGQISETNVYNWFQNRRARSKRKQLVSS---N---TESEVETLNEHSQQN-H-EDC---LY-----
Ricinus_communis_29876_m000245                                                  ------ME---------SENID-----------TGGTGHVNSRWNPTKEQIGLLENMYRQGIRTPTAEQIQQITTRLRDYGHIEGKNVFYWFQNHKARQRQKQKQENIAI-RYLHKF-APPC--SYYL-QY-LLLKEETLPLFPL
Ricinus_communis_29900_m001555                                                  ------MA---SSNRHWPSMFKSKCNTHQNVPGCERSPP-KPRWNPKPEQIRILEAIFNSGMVNPPRDEIRKIRAQLQEYGQVGDANVFYWFQNRKSRSKHKLRL-LQSKQQQQTHSSSSSPK---SKKNSTG-VCDNVREAFGH
Ricinus_communis_30039_m000243                                                  -------------------------------------MPASSRWCPTPEQLMILEELYRNGIRTPNASQIQRITAHLSLYGKIEGKNVFYWFQNHKARDRQKLRRKLIKL-QQQQFLYPPP-H-PY---------LS--------
Ricinus_communis_30072_m000927                                                  ------ME----------D-NQG------NRNQGTRS-PVRSRWTPKPEQILILESIFNSGMVNPPKDETVRIRKLLEKFGSVGDANVFYWFQNRRSRSRRRQRQ-MQTAEEQRNQ-----SSG-ANSSSS-T-CGEDMKAMFGH
Ricinus_communis_30170_m013846                                                  TRPAPKANNTTTTATKSFIRPES------------SEDSGGTRWNPTQEQIGILEML-RGGMRTPNAQQIEQITAQLSRYGKIEGKNVFYWFQNHKARERQKQKR-NSLL-SHSPP-------------PYKCR---RTLELFPL
Ricinus_communis_30170_m014389                                                  GGLVKVMTDQMETLRKQISVYATICESQHDLNKIP----SRQRWAPKAEQLEILESIFTQSKATPGRQRIKEIATQLSLHGPISETNVYNWFQNRRARSKRKQSALAP-NN---RESQVEVEPEQLDDNLAVNHY---SYW-Q--
SALZ_0102801_Pittosporum_resiniferum                                            -RPIPKPTTTTNSDTKSFVKPNC------------SDDLGGTRWNPTQEQIGILEML-RGGMRTPNAQQIEQISSQLGKYGKIEGKNVFYWFQNHKARERQKQKR-NTLL-SHSSS-------------LFKCR---KTLELFPL
SALZ_0104014_2065895_Pittosporum_resiniferum                                    PRPVPKPTTVNSHANKSFIKPDR------------SDDFGGTRWNPTQEQIGMLEML-RGGMRTPNAQQIEQITSKLGKYGKIEGKNVFYWFQNHKARERQKQKR-NNLL-SHSP--------------MLKCR---KTLELFPL
SALZ_0105928_2010031_Pittosporum_resiniferum                                    NGMVKVMTDQMEVLRKQIAVYASICEQDHDGHKIT----GRQRWTPTPVQLQILERIFEQGNGTPSKQKIKEITSELSQHGQISETNVYNWFQNRRARSKRKQQVAP--NN---AESEVETPNDQSQLD-A-EDCSG-SY-----
SALZ_2065336_Pittosporum_resiniferum                                            -RPIPKPTTTTNSDTKSFVKPNC------------SDDLGGTRWNPTQEQIGILEML-RGGMRTPNAQQIEQISSQLGKYGKIEGKNVFYWFQNHKARERQKQKR-NTLL-SHSSS-------------LFKCR---KTLELFPL
SFKQ_0125783_2087471_Hilleria_latifolia                                         RRPA-PFIKNDAIK-KSFILPES-SSD---HYEK-HQVSGGTRWNPTQEQIGILEML-KGGMRTPNAQQIEQITEQLSTYGKIEGKNVFYWFQNHKARERQK-QKRSLLG-LS---S------------PYKCM---QTLELFPL
SFKQ_2005754_Hilleria_latifolia                                                 NVLVKVMTDQLEILRTQIAVYTAICEQEHDGHKIT----ARQRWTPTPVQLQILERIFDQGTGTPSKQKIKEITSDLSQHGQISETNVYNWFQNRRARSKRKQLNNAQ-NN---DESEVETPKDTSQNNSADDDCAE-GYP-P-G
SIIK_0030209_2000193_Hakea_drupacea                                             GSLVKVMTDQMELLRRQISVYATICEQEHDGHKIT----ARQRWTPTPMQLQILEHIFDQGNGTPSKQKIKEITSELTQHGQISETNVYNWFQNRRARSKRKQLVPGS-NN---PESEVETPKEDSHENPNMEDFSD-SYR-Q-G
SIIK_0103847_2007829_0110203_Hakea_drupacea                                     GALVKVMTDQMELLRRQISVYATICEQEHDGHKIT----ARQRWTPTPVQLQILERIFDQGTGTPSKQKIKEITSELTQHGQISETNVYNWFQNRRARSKRKQVGPAA-NN---QESEVETPKEHSHENPNAEDSSD-PYR-Q--
SIIK_0110194_2082100_Hakea_drupacea                                             PRPAPKTATTTT---KSFIKPDC------------NEDTGGTRWNPTQEQIGILEML-RGGMRTPNAQQIEQITAQLGKFGKIEGKNVFYWFQNHKARERQRQKR-NSLS-SHSPP-------------QYKQR---KTLELFPL
SIIK_0110513_Hakea_drupacea                                                     PRPAPKTISTTTTTAKSFIKPQN------------AGDTGGTRWNPTQEQIGILEML-KGGMRTPNAQQIEQITVQLGKFGKIEGKNVFYWFQNHKARERQKQKR-NSLL-AHSPP-------------YYKQR---KTLELFPL
SIIK_2081174_Hakea_drupacea                                                     PRPAPKTISTTTTTAKSFIKPQN------------AGDTGGTRWNPTQEQIGILEML-KGGMRTPNAQQIEQITVQLGKFGKIEGKNVFYWFQNHKARERQKQKR-NSLL-AHSPP-------------YYKQR---KTLELFPL
SNBI_0003071_2088974_Sambucus_canadensis                                        DG-EF-VP------D--SF-NG-RLIPHGV---EQEAQVVSSRWNPTPEQLQILEELYRRGTRTPSTDHIQHITAQLRRYGKIEGKNVFYWFQNHKARERQKRRRQLESS-DEN---GAPPCSASIQ-RR-S-MSTAQTLQLFPL
STKY_2007431_0039830_0079836_Balanophora_fungosa                                -GFVKVMTDQIELLRRQISVYASLCQQEHGVHMIP----SRQRWTPTPPQLHILENMFYQGNGTPSKQRIKEITSELAQHGQISETNVYNWFQNRRARSKRKHSSVDP-TA---SD-EAVV------------------------
SVQC_0020092_2006535_Kigelia_africana                                           PRPAPKTSA------KSFIRPES------------SDESGGTRWNPTQEQIGILEML-RNGMRTPNAQKIEQITAQLSKYGKIEGKNVFYWFQNHKARERQKQKR-NSLL-SPSPP-------------PYSCR---RTLKLFPL
SVQC_0023142_2059604_Kigelia_africana                                           DD-EF-TN----VQD--PF-NG-RFVP-TM---EQETQVVSSRWNPTPEQLQTLEELYRSGTRTPSADQIQHITAQLRRYGKIEGKNVFYWFQNHKARERQKRRRHLQSS-DQPQP-VASSSSASTK-GR-----PGQTLQLFPL
SVQC_0077814_Kigelia_africana                                                   PRPVPKTTTVATDSFKSFIRPES------------SDESGGTRWNPTQEQIGILEML-KSGMRTPNAQQIEQITAQLGKYGKIEGKNVFYWFQNHKARERQKQKR-NNLL-SPSPP-----------------------------
SVQC_0079131_2059607_Kigelia_africana                                           GGMVKVMTDQMEVLRKQIAVYATICEQEHDAHKIT----GRQRWTPTPMQLQILERIFDQGIGTPSKQKIKEITTELSQHGQISETNVYNWFQNRRARSKRKQQAQP--NN---GESEVETPNDQPHHI---EDCPG-PY-----
SVQC_0080047_2057574_Kigelia_africana                                           ------------------------------------------RWNPTPEQLQTLEELYRRGTRTPSAEQIQHITSQLRRYGKIEGKNVFYWFQNHKARERQKRRRQLESS-DENSN-IASPSSAPTK-KR-----TTQTLQLFPL
SVQC_2006536_Kigelia_africana                                                   PRPVPKTTTVATDSFKSFIRPES------------SDESGGTRWNPTQEQIGILEML-KSGMRTPNAQQIEQITAQLGKYGKIEGKNVFYWFQNHKARERQKQKR-NNLL-SPSPP-------------PYKCM---RTLKLFPL
SWOH_0015788_Trochodendron_araliodes                                            ------------------------------GHKIT----SRQRWTPTPVQLQILERIFDQGNGTPSKQKIKEITSELTQHGQISETNVYNWFQNRRARSKRKQLVSVP-NN---IESEVETPKEHSQENPATEDFSE-PYQ-Q-G
SWOH_0077530_2033978_2010380_0057466_0079112_Trochodendron_araliodes            GVLVKVMTDQLELLRRQISAYATICEKEHDGHKIT----SRQRWTPTPVQLQFLERIFDQGNGTPSKQKIKEITSELMQHGQISETNVYNWFQNRRARSKRKQLGGVP-NS---AESEVETPEEHSHDDLAAEDCSE--------
SZYG_0048654_2009900_Polytrichum_commune                                        TRSGQVMTEQLETLRRQISVYATICQQEHSNHKST----ARQRWTPSQHQLQILERLFEQGSGTPNKQRIKEITAELSQHGAISETNVYNWFQNRKARAKRKQQLVTP-KD---GESEADTPKEAIQDESGTN-GAD--------
Salvinia_cucullata_Sacu_v1_1_s0032_g010780                                      ASQQMVMTDQLETLRRQISVYSTICQQEHGGHKLA----SRQRWTPSQTQLQILERLFEQENGTPAKNRIKEITVELSQHGQISETNVYNWFQNRRARTKRKLQLVGS-NH---GESEPDTPIEMSNAGFE--------------
Salvinia_cucullata_Sacu_v1_1_s0036_g011598                                      GGVGQVMTDQMETLRRQISVYATICQQEHNGQKFT----SRQRWTPSQTQLQILERLFQQGNGTPTKQRIKEISIELSQYGQISETNVYNWFQNRRARTKRRQQTGAA-NN---GESEFDTQDEVSHDSLGTD-SSD--ATFQ-E
Salvinia_cucullata_Sacu_v1_1_s0053_g014086                                      D-----MS------VIVSTAAEISNGNRAASMDEPSLSCPRPRWCPTQEQVQILESLFNSGTTTPSRDMIVGIAAQLRKYGTIAEANVFYWFQNRKARAKRKRQQLQQQG-PRLRSMKSVPCS-AKNIWHY-LLLPSATSQISPA
Salvinia_cucullata_Sacu_v1_1_s0087_g018454                                      ------------------------------GSRAS----GRQRWTPSQIQLQILENLFEKSNGTPSKQKIKAITAELGQHGSISETNVYNWFQNRKARAKRKQQ---H-KD---GESEVEPRKDQENNGFG-------LLDSQ-F
Salvinia_cucullata_Sacu_v1_1_s0125_g021660                                      -LPGQVMTEQLETLRRQISVYSTICKQEHSGHKLT----SRQRWTPSQTQLQILEKLFDLERGTPSKQRIKEITAELSLHGQISETNVYNWFQNRRARMKRKQQLCSP-NN---GESEIEIPEE-SNDGCV----SG-------P
Selaginella_moellendorffii_417553                                               ------MR---RCEQQAASSPASSSDQ--NVPAPPAPTPAQQRWRPNSQQLGILEEFYAKGT-PPSQENVTEIAELIGHHGPVDESKVYYWFQNKKSREKRKRRR-IEAAASGASADSSSAASS-GSEQHHAA----DLVGHFGD
Selaginella_moellendorffii_4561                                                 ----QVMTEQLETLRRQISVYATICQQEHHHHKPT----SRQRWTPSQNQLRILERLFKQGNGTPNRQRIKEITSELSQHGQISETNVYNWFQNRKARAKRKQRHNNAQKD---AESEVETPEE---------------------
Selaginella_moellendorffii_SmWOXII                                              DLAFAEIRQSEISRFSIQRQKASMQRRK--GFRGSERPGTRPRWKPTPVQISILEYIFENSDLLPGDKDITIITDGLRLYGPVEEVNVFYWFQNRRARAKRTANQEHHPV---------------------------KTLEPFE-
Solanum_lycopersicum_Solyc02g077390_1                                           ------MA---SSNRHWPSMFKSKCNSHHN----ERSPP-KPRWNPRPEQIRILEAIFNSGMVNPPRDEIRKIRAKLQEYGQVGDANVFYWFQNRKSRSKHKQRH-LQKQQQHHNNSSSSSPNL-----NSTS-VCDNVREVFGH
Solanum_lycopersicum_Solyc02g082670_2                                           SGMVKVMTDQMEVLRKQIAVYATICEQDHDGHKIT----GRQRWTPTPMQLQILERIFEQGNGTPTKQKIKEITSELSQHGQISETNVYNWFQNRRARSKRKQQVAT--NN---TESEVETPNEQSSHM-T-EDGSG-PY-----
Solanum_lycopersicum_Solyc02g083950_2                                           ------M--------EHQHNIED---------GG-NSFCSSSRWTPTSDQIRILKDLYNNGVRSPTAEQIQRISAKLRQYGKIEGKNVFYWFQNHKARERQK-KRLIAAA-SATDNH-------PG---AMSFR---ETLSLFPM
Solanum_lycopersicum_Solyc03g096300_2                                           --------------------------------------MKCGRWNPTVEQVKVLTDL-RSGLRTPTTDQIQKISSQLSFYGNIESKNVFYWFQNHKARERQK-RRRVLVD-ETNN---------------SQ-----ETLQLFPL
Solanum_lycopersicum_Solyc03g118770_2                                           EG-DF-MS------D--SC-NG-RLMPHGM---EQDTQLVSSRWNPTPEQLQTLEELYRRGTRTPSAEQIQHITAQLRRYGKIEGKNVFYWFQNHKARERQKRRRQLESA-NGNGN-VPSPCSAAKT-KS-L-LATTQTLELFPL
Solanum_lycopersicum_Solyc04g078650_2                                           PRPAPKNTTNNDTT-KSFIRPES------------NEDSGGTRWNPTQEQIGILEML-RGGMRTPNAQQIEQITAQLGKYGKIEGKNVFYWFQNHKARERQKQKR-NSLL-SQSPP-------------PYKCR---RTLQLFPL
Solanum_lycopersicum_Solyc06g072890_1                                           EYLFHSMD----------D----------SSSQSCRN-TVRSRWNPKPEQIVILESIFNSGMVNPRKDETVRIRKMLEQFGAVGDANVFYWFQNRRSRSRRRQRQ-IQSSAVSNSN-------N-VPSSSS-S-LG-DMKAMFGH
Solanum_lycopersicum_Solyc06g076000_1                                           ------MS---------DSSVD-------------TSGSVGCRWNPTKEQIDLLESLYKQGIRTPSADQIQQITGRLRAFGHIEGKNVFYWFQNHKARQRQKQKQDKFAY-RFLHRF-PPPC--PYYT-QY-MII--ETLNLFPL
Solanum_lycopersicum_Solyc11g072770_1                                           ---------------------------------------PRPRWSPTPQQLMILQDLYRKGLRNPTSSQVQKITTHLSLYGKIQCKNVFYWFQNHKARDRQKLRKELMMH-IHKNTLYFPP-H-YP---Q-----NDETLELFPI
Solanum_lycopersicum_Solyc11g072790_1                                           -------------------------------------M-RPTRWSPTPEQLMFLEEMYRKGLRNPNATQIQSITCHLSSFGKIEGKNVFYWFQNHKARDRQKLKKKLLAM-QQQILF--CP-Q-PL---E-----PDKTLPLFPI
TDTF_2007978_Salix_sachalinensis                                                --------D--------------------EVHKIG----SRQRWTPKPAQLQILEQIFEQCNATPGRQKIKDITRELAQHGQISETNVYNWFQNRRARSKRKQSAVVP-NN---GESEMETFKEQPDENTTADQY----------
TDTF_2023477_Salix_sachalinensis                                                DG------------D--SF-NG-RLVPHNM---DQEAQVMSSRWNPTPEQLGTLEELYRRGTRTPSTDQIQSITAQLRRYGRIEGKNVFYWFQNHKARERQKRRRQMESS-LDGH--SAPSYSSSIS-KR-N-LMTTQALQLFPL
TDTF_2078644_Salix_sachalinensis                                                TMLVKVMTDQLETLRKQIAVYAAICEQEHDGHKIT----ARQRWTPTPVQLQILERIFDQGNGTPSKQKIKEITSELSQHGQISETNVYNWFQNRRARSKRKQLVSS--NN---AESEVETLNEHTQQN---EDC---LY-----
TJLC_0015025_2005451_Nothofagus_obliqua                                         PRPAPKANTDS----KSFIRPES------------SDDSGGTRWNPTQEQIGILEML-RGGMRTPNAQQIEQITAQLGKYGKIEGKNVFYWFQNHKARERQKQKR-SSLL-SSCTP-------------PYKCR---RTLELFPL
TJLC_0017682_2008925_Nothofagus_obliqua                                         DG-EF-MP------D--SF-NG-RLIPNGL---EQETPVVSSRWNPTPEQLRVLEELYRRGTRTPSAEQIQHITAQLRRYGKIEGKNVFYWFQNHKARERQKRRRQMESS-DEN---VVPHCSASIE-RR-SCLVITQTLQLFPL
TJLC_0018561_2009815_Nothofagus_obliqua                                         SMLVKVMTDQMELLRQQICVYATICEQEHDAHKIP----ARQRWNPTSVQLQILERIFKEGNGNPSKQEIKEITTELTQHGQISETNVYNWFQNRRARSKRKQSVPVP-NN---AESEVEPTKEQSLENSAERNY---PYW-E-G
TJLC_0080383_2014061_Nothofagus_obliqua                                         GVLVKVMTDQLETLRKQISVYATICEQEHDGHKIT----SRQRWTPTPVQLQILERLFDQGNGTPSKQKIKDITTELSQHGQISETNVYNWFQNRRARSKRKQQNAP--NN---GESEVETPKDQSQQN-D-EDCSD-LY-----
TMAJ_0290659_2019973_Neckera_douglasii                                          TRGGQVMTEQLETLRRQISVYATICQQEHSTHKST----ARQRWTPSQHQLQILEKLFEQGSGTPNKQRIKEITAELSQHGAISETNVYNWFQNRKARAKRKQQLVAP-KD---GESEADTPKEQMQDES-TN-GTD--------
TOXE_0087621_2059680_Welwitschia_mirabilis                                      SRAA-PLSLLNH---HNIQLSEEA-----GNPEN-GAGTQSSRWNPTPEQIKTLEML-KSGIRTPNAEQIEHITAQLKNYGKIEGKNVFYWFQNHKARERQK-QKRNSLQ-AATAEQ----LHP-----KLKER---CTLKLFPL
TOXE_2002028_0088417_Welwitschia_mirabilis                                      -GNHQVMTEQLDTLRRQISVYST-CNQEHSVMGGPFRP-ARQRWTPSQSQLNILERVYELSNGTPSKQKIKDITTELSQHGPVSETNVYNWFQNRKARAKRKQSL-LNKGDSEADTSEFKK--G-KNSNTEKS-MDH--------
TPUT_0068754_2008094_2008093_Antirrhinum_majus                                  GGMVKVMTDQMEVLRKQIAVYATICEQDHDAHKIS----GRQRWTPTPVQLQILERIFDQGNGTPSKQKIKDITTELSQHGQISETNVYNWFQNRRARSKRKQQ--S--NN---TESEVETANDQPRQV-S-EDHPE-PY-----
TQKZ_0018646_2014914_Angelica_archangelica                                      AGLMKVMTDQIEVLRKQISAYATLTQQDHDGSKMT----TRHRWTPTPVQLQKLERVFEQGIGTPSKQKIKDITAELSQYGPISETNVYNWFQNRRARSKRKQSAEAP-NN---SGADVEA-SENVTDKAEATNY-------N--
TQKZ_0093516_2059493_Angelica_archangelica                                      GGMVKVMTDQMEVLRKQIAVYATICQQDHDGHKIT----GRQRWTPTPVQLQILERMFEQGNGTPSKQKIKEITSELSQHGQISETNVYNWFQNRRARSKRKQQVAP--NN---AESEVETPNHQSQHE-A-EECSG-AY-----
TUHA_0008602_2019319_Eschscholzia_californica                                   QVPVKVMTDQMELLRKQIAAYATICDQHHDGHKIS----SRQRWTPTAVQLQILEHIFDQGNGTPSKQKIKEITNELMQHGQISETNVYNWFQNRRARSKRKQLVTTT-KN---AEPEVEMQTEQPHENPAPEDGSE-PFR-P--
Theobroma_cacao_Thecc1EG000062t2                                                GVMVKVMTDQLETLRKQIAVYASICEQEHDGHKIT----ARQRWTPTPVQLQILERIFDQGTGTPSKQKIKEITSELSQHGQISETNVYNWFQNRRARSKRKQLVSS--NN---AESEVETPNELSQQN-A-EDC---LWLLDL-
Theobroma_cacao_Thecc1EG000215t1                                                ------MEP------NQQHPNED---------SS-GSFCSSTRWTPTTDQIRILKDLYNNGVRSPSAEQIQRISARLRQYGKIEGKNVFYWFQNHKARERQK-KRFTTT-------P-------PG---TMSFR---ETLPLFPM
Theobroma_cacao_Thecc1EG010888t2                                                HT-DL-LS-----HH--SF-NN-ALIPH-----AIESEPGTSRWNPTPEQLLALEELYRRGTRTPSAAQIQQIATRLRRFGKIEGKNVFYWFQNHKARERQKRRRELETQ-ELK---GGPPFSSLTH-GK-S-TA-SKTLELFPL
Theobroma_cacao_Thecc1EG012755t2                                                DA-EF-MP------D--SF-NG-RLIPNGT---DQDTQVVSSRWNPTPEQLRTLEELYRRGTRTPTADQIQHITAQLRRYGKIEGKNVFYWFQNHKARERQKRRRQMESP-DEHS--GTVPCSASIQ-TR-N-IVARQTLQLFPL
Theobroma_cacao_Thecc1EG025805t1                                                F---ITME----------D--QA------NPSHGSRS-PVRSRWTPKPEQILILESIFNSGMVNPPKDETVRIRKLLEKFGSVGDANVFYWFQNRRSRSRRRQRQ-LQSAGDHQQR-----AAG-ANCPSS-S-CGEDMKAMFGH
Theobroma_cacao_Thecc1EG029776t1                                                ------MA---SSNRHWPSMFKSKCN-THNVTGCERSPP-KPRWNPKPEQIRILEAIFNSGMVNPPRDEIRKIRAQLQEYGQVGDANVFYWFQNRKSRSKHKQRN-LQSQQSQQTPSSSSSPK--ANKSNSTA-VVENVREAFGH
Theobroma_cacao_Thecc1EG033793t1                                                PRPAPKATSDN----KSFIRPES------------LDDSGGTRWNPTQEQIGILEML-RGGMRTPNAQQIEQITAQLGKYGKIEGKNVFYWFQNHKARERQKQKR-NSLL-NHCPS-------------PYKCR---RTLELFPL
Theobroma_cacao_Thecc1EG034409t1                                                QGVGKVMTDQMEELRKQIVAYAVISEQEHDGHNIT----ARQRWTPTSLQLQILESIYDLGNGTPSKQKIKEITVELAQHGQISETNVYNWFQNRRARSKRKQQSSGS-IN---AEPEADATKEKFIDIPAVESY---PYN-NLG
Theobroma_cacao_Thecc1EG041866t1                                                ------ME---------GGNMD-------------GSGTGNSRWNPTKEQISLLESLYMQGIRTPSADQIQQITSRLKVYGTIEGKNVFYWFQNHKARQRQKQKQENMAI-RYLHRY-PPPC--PYFL-QC-VLLEEETLALFPL
Theobroma_cacao_Thecc1EG041963t1                                                -------------------------------------MPASSRWCPTPEQLMILEEMYRSGIRTPNASQIQKITSHLSFYGKIEGKNVFYWFQNHKARDRQKLRRKLTKL-LQQQLLY-SP-Q-SY---Q-----KDKTLELFPV
Theobroma_cacao_Thecc1EG042593t1                                                ------MD-------SGFCIKAG-------GNNG-GGGGKCGRWNPTTEQVKVLTDL-RSGLRTPSTDQIQKISTQLSFYGKIESKNVFYWFQNHKARERQK-RRKVSMD--------------------SR-----ETLQLFPL
UCRN_2001490_0053583_0010688_2001488_2001487_Megaceros_flagellaris              -SLSQVMTEQLEVLRRQIAVYATICHQEH-RHKVN----ARHRWTPSHSQLQILERLFWKGGGSASKQRLKEITAELSKHGTIQETNVYNWFQNRKARAKRKKQ--GP-LS---TDSDGETLQKVDDIGDG--------------
UCRN_2012046_0084942_Megaceros_flagellaris                                      -PLTPVMTDQVELLRRQISVYCTLCKQQHGHQKVQ----SRQRWTPSHSQLQILERVFREGGATPSKPRIKEITAELSQHGTIQETNVYNWFQNRKARAKRKMPTSGG-GT---DMSDGETPTSCANAAVS---Y----------
UEEN_0210688_2030697_0200055_Forestiera_segregata                               SGMVKVMTDQMEVLRKQIAVYATICEQEHDGHKIT----GRQRWTPTPVQLQILERIFDQGNGAPSKQKIKEITAELCQHGQISETNVYNWFQNRRARSKRKQQAQT--NN---AESEVETPNEQ--------------------
UJTT_0125040_2090070_Pityrogramma_trifoliata                                    VAVGQVMTDQMETLRRQISVYATICQQEHQGQKFS----SRQRWTPSQTQLQILEKLFQQGNGAPSKQRIKEISLELSQYGPISETNVYNWFQNRRARTKRKQQ-GGA-TN---AESELDTQDEMSNDGFASN-PTD--------
UJTT_2086832_Pityrogramma_trifoliata                                            ---AQVMTDQLETLRRQISVYATICQQEHNGQRFA----SRQRWTPSQTQLQILEKLFQQGSGTPSKQRIKEISSELSQYGPISETNVYNWFQNRRARTKRKQQVGGS-NN---MESELYMQEELPIDNNQPY-LAA--------
UMUL_2000866_Paulownia_fargesii                                                 GGIVKVMTDQMEVLRKQIAVYVTICEQEHDAHKIT----GRQRWTPTPMQLQILERIFDQGIGTPSKQKIKEITTELSQHGQISETNVYNWFQNRRARSKRKQQAPA--NN---AESEVETPNEQPQHI-S-EDC----------
UNPT_0067416_2055913_Eschscholzia_californica                                   -RPAPKQLSQTTTTTKSFIRADS------------SDQSGGTRWNPTQEQIGILEML-KGGMRTPNANQIEQITAQLSKYGKIEGKNVFYWFQNHKARERQKQKR-SSLL-AHSPP-------------YYKNR-----------
UNPT_0070247_2035952_Eschscholzia_californica                                   ---------------------------------------------PTAVQLQILEHIFDQGNGTPSKQKIKEITNELMQHGQISETNVYNWFQNRRARSKRKQLVTTT-KN---AEPEVEMQTEQPHENPAPEDGSE-PFR-P--
UOMY_0008032_2004816_Osmunda_sp                                                 LLTGRVMTDQLETLRRQISVYATICNQEHAGARST----GRQRWTPSQIQLQILEKLFDKANGTPNKQKIKEITVDLSQHGQISETNVYNWFQNRKARAKRKQHSVTH-KD---AESEVDTRKDQDNQGSGHP--VD-LLDSQ-F
UOMY_0130637_2077588_Osmunda_sp                                                 ------------------------CQQEHHGHKLT----SRQRWTPSQTQLQILERLFQQGNGTPNKQRIKEITADLSQHGQISETNVYNWFQNRRARTKRRQQLGLP-NN---GESDVDTPKEVSHESFGMN-YTE--QDSQ-E
UOMY_2079629_0130527_Osmunda_sp                                                 SMIGQVMTDQLETLRRQISVYATICQQEHNGHKLT----SRQRWTPSQTQLQVLEKLFEQGSGTPNKQRIKDITIELGQHGQISETNVYNWFQNRRARTKRKQQVGVF-NN---GESELDTPEELSNESLGMN-FAE-LHEPQ-E
URCP_0010247_2012726_Athyrium_filix_femina                                      GAPAQVMTDQLETLRRQISVYATICQQEHNGQKFA----SRQRWTPSQTQLQILEKLFQQGNGTPTKQRIKEISTELSQYGQISETNVYNWFQNRRARTKRKQQVGGL-NN---GESEFDTQEEMPMNSFNTN-SSA--LQGQ-E
UUHD_2014718_0220256_Porella_pinnata                                            MLGGQVMTDQLETLRRQISVYSTICQQEHSNHKTA----ARQRWTPSQNQLQILERLFDQGNGTPNKTRIKEITADLSQHGQIAETNVYNWFQNRKARAKRKQQIVST-KD---GESEVDTPQESGQEYSNTG-GVE-LLDSR-M
UVDC_0009995_0025294_2016439_2002511_Azadirachta_indica                         NIMVKVMTDQLETLRKQIAVYATICEQEHDGHKIT----ARQRWTPTPVQLQILESIFDQGNGTPSKQKIKEITAELSQHGQISETNVYNWFQNRRARSKRKQAVSS--NN---GESEVEALHESSQQN-A-DDC----------
UVDC_0031341_2007189_0056852_Azadirachta_indica                                 -----------------------------DGHKIT----ARQRWTPTPVQLQILESIFDQGNGTPSKQKIKEITTELSQHGQISETNVYNWFQNRRARSKRKQLVSS--NN---GESEVETLHESSQQN-A-DDC---LY-----
UVDC_0055566_2039994_0038644_Azadirachta_indica                                 SGLVKVMTDQLELLRKQISVYASICEQQHEGQKIT----ARQRWTPTSAQLQILECVYEECKGTPGKQKIQEIAAELTQHGPISETNVYNWFQNRRARLKRKQSSSLP-NN---GESETET---QSFEN-----N---FQW-Q-G
UVDC_0059125_2037644_Azadirachta_indica                                         -RPAPKPNADTH---KSFIRPES------------SDNSGGTRWNPTQEQIGILEML-RGGMRTPNAQQIEQITAQLGKYGKIEGKNVFYWFQNHKARERQKQKR-NSLL-SHCPP-------------PYKCR---RTLELFPL
UZWG_0006552_2093173_0093007_Castanea_pumila                                    DG-EF-MP------D--SF-NG-RLIPHGV---EQETPVVSSRWNPTPEQLRALEELYRRGTRTPSAEQIQHITAQLRRYGKIEGKNVFYWFQNHKARERQKRRRQMDLS-DDH---VAPHCSASIQ-RR-N-FVTTQTLQLFPL
UZWG_0145343_Castanea_pumila                                                    DK-EF-VS------N--SF-TG-LLVPHYV---QQNTK-ASSRWSPTPEQILVLQELYQHGTRTPTADQIQQIAAYLRRFGKVEGKNVFYWFQNHKARERQKRRRELASL-QVQ---VAPHCRILVH-RR-R-TV----------
UZWG_0145730_2087140_Castanea_pumila                                            PRPAPKANTDT----KSFIRPES------------SEDPGGTRWNPTQEQIGILEML-RGGMRTPNAQQIEQITAQLGKYGKIEGKNVFYWFQNHKARERQKQKR-NSLL-SHCPP-------------PYKCR---RTLELFPL
UZWG_2011881_0144176_Castanea_pumila                                            GMLVKVMTDQLETLRKQIALYASICEQEHDGHKIT----SRQRWTPTPVQLQILERIFDQGNGTPSKQKIKEITSELGQHGQISETNVYNWFQNRRARSKRKQQNAP--NN---GESEVETPKDHSQQN-D-EDCSD-LY-----
UZWG_2013971_Castanea_pumila                                                    DK-EF-VS------N--SF-TG-LLVPHYV---QQNTK-ASSRWSPTPEQILVLQELYQHGTRTPTADQIQQIAAYLRRFGKVEGKNVFYWFQNHKARERQKRRRELASL-QVQ---VAPHCRILVH-RR-R-TV--KTLKLFPL
VFFP_0001350_2008450_Acer_negundo                                               VGLAKVMTDQMELLRKQIAVYAMICEQDHDGQKFT----TRQRWTPTPVQLQILERVYDECSGNPGKQKILDMTTELAHHGQISETNVYNWFQNRRARIKRKQSGVPS-NT---TESEAKK--KQSFENPTENNY--LPHW-Q-G
VFFP_0055846_2042543_0053042_Acer_negundo                                       PRPAPKATTHD----KSFIRPES------------SDNSGGTRWNPTQEQIGILEML-RGGMRTPNAQQIEQITAQLGKYGKIEGKNVFYWFQNHKARERQKQKR-NSLL-SHSPP-------------PYKCR---GTLELFPL
VFFP_0079522_2000573_Acer_negundo                                               NVMMKVMTDQLETLRKQIAIYATICEQEHDGHKIT----ARQRWTPTPVQLQILESIFDQGNGTPSKQKIKEITSELSQHGQISETNVYNWFQNRRARSKRKQLVSS--VN---AESEVETMNESSHQN-A-DDC---LY-----
VFFP_2011714_0070214_Acer_negundo                                               DVGEF-MP-----PD--SF-NG-RLIPHAF---DQETPVVSSRWNPTPEQLRTLEELYRRGTRTPSAEQIQHITAQLRRYGKIEGKNVFYWFQNHKARERQKRRRQMELS-PDHHH-APPSCSSGMQIRR-N-FITRQTLQLFPL
VGHH_0058294_2050062_0075435_Hydrastis_canadensis                               NMMVKVMTDQMELLRKQIAVYATICEQEHDGQKIS----SRQRWTPTAVQLQILERIFDEGTGTPSKQKIKEITNELMQHGQISETNVYNWFQNRRARSKRKQQVAAP-NN---AESEVETPKEVSHENIAPDECSE-PYS-Q-G
VGHH_0064729_2048195_0040109_Hydrastis_canadensis                               DG-GF-VS------D--SF-NG-KLIPHGV---EQDQPTASSRWNPTPEQLNTLEELYRCGTRTPTAEQIQHITAQLRRYGKIEGKNVFYWFQNHKARERQKRRRRSESV-EHQ---DGFSYSTSMQ-R------TTES------
VGVI_0022570_2013205_Dendropemon_caribaeus                                      PRPAPAD--------KSFIRPES------------PDDSGGTRWNPTQEQIGILEML-KRGMRTPNAHQIEQITAQLSHYGKIEGKNVFYWFQNHKARERQKQKR-NSLL-AHSPP-------------LYRTK---RTLELFPL
VGVI_0081005_2002451_0021711_Dendropemon_caribaeus                              PRPAPKA--------TTSIYPDS------------SDDSGGTRWNPTQEQIGILEML-KEGLRTPKTQQIEQITAELGRYGKIEGKNVFYWFQNHKARERQKQKR-NSLL-GHAPP-------------GQKCR---RTLELFPL
VGVI_2066756_0063981_0000722_Dendropemon_caribaeus                              GELVKVMTDQLEILRRQISVYATICESEHDPHKMT----ARQRWTPTPVQLQILERIFEQGIGTPSKQKIKEIATELSQHGQISETNVYNWFQNRRARSKRKQSVAAP-NS---TESEVETPKDQSQENSADENYSD-PYR-M-G
VJSJ_2013549_0022735_2013551_2013550_0004311_Heliotropium_calcicola             ---------------------ATICEQDHDGHKIT----GRQRWTPTPVQLQILERIFDQGNGTPNKQKIREITAELSQHGQISETNVYNWFQNRRARSKRKQQVAS--NN---VESEVETPNEKTPHV-T-RDLAG-PY-----
VJSJ_2019550_0067143_Heliotropium_calcicola                                     -----------------------------------TQVTGGTRWNPTEEQIGILEML-RSGMRTPNAQQIEHITAQLTKYGKIEGKNVFYWFQNHKARERQK-QKRNNLG-LS---S------------PCKCR---KTL-----
VJSJ_2019551_Heliotropium_calcicola                                             ---------------------------------------GGTRWNPTQEQIGILEML-RGGMRTPNAQQIEQITSQLSKYGKIEGKNVFYWFQNHKARERQK-QKRNNLG-LS---S------------PCKCR---KTL-----
VJSJ_2019552_Heliotropium_calcicola                                             -----------------------------------TQVTGGTRWNPTEEQIGILEML-RSGMRTPNAQQIEHITAQLTKYGKIEGKNVFYWFQNHKARERQK-LKRN---------S------------PCKCR---KTL-----
VKGP_0009380_0023921_2030063_Geranium_carolinianum                              S----EMD-------SGFYIKA-------------VRGAKCGRWNPTTEQVKVLTDL-RSGLRTPSTDQIQKISNQLSFYGKIESKNVFYWFQNHKARERQK-RRRITVD--------------------SH-----ETLQLFPA
VKGP_0037262_2033984_Geranium_carolinianum                                      FLSSSSMA---SSNRHWPSLFKSKCNTHHSGGDKEGSPP-KPRWNPKPEQIRILEAIFNSGLVNPPRNEIRKIRAQLQEYGNVGDANVFYWFQNRKSRSKNKHRH-LLLHH---SPSSSSSNNN-PASSNSSY-TGE--------
VKGP_0150387_2020066_Geranium_carolinianum                                      ---------------------------------------ARQRWTPTPVQLQILEGIFDQGNGTPSKQKIKEITFELSQHGQISETNVYNWFQNRRARSKRKQVVTP--NN---ADSEAETPKDHSQQN-D-ENFSD-LY-----
VKGP_0169974_2106401_Geranium_carolinianum                                      RRLS-PISEPS------------------------DPSLGGSRWNPTQEQIGILEMV-KRGMRTPNTQQIEQITEQLSKYGRIQGKNVFYWFQNHKARERQK-QKRNIHI-NGGLS-------------PYKCM-----------
VKGP_0173806_2087025_Geranium_carolinianum                                      AMVVKIMTDQLETLRKQIAIYASICEQDHDGHKIT----ARQRWTPTPVQLKFLEDIFDQGNGTPSKQRIKELTSELSQHGHISETNVYNWFQNRRARSKKKQVVGQ--NN---ADSEAET------------------------
VKGP_2008083_0168075_2008082_Geranium_carolinianum                              PGLIKVMTDQLEVLRRQISVYASICDKEHDGHKIT----ARQRWTPTPVQLQILERIFDEGNGTPSKNKIKQITNELTQHGPISETNVYNWFQNRRARSKRKQSVNLP-------ESEVETPKEQSHEEPVTE------------
VKGP_2020065_Geranium_carolinianum                                              ------------------AIYASICEQHHDGHKIT----ARQRWTPTPVQLKFLEDIFDQGNGTPSKQRIKELTSELSQHGHISETNVYNWFQNRRARSKKKQVVGQ--NN---ADSEAETPKDHSQQN-D-ENFSD-LY-----
VKGP_2020067_Geranium_carolinianum                                              ------------------AIYASICEQHHDGHKIT----ARQRWTPTPVQLKFLEDIFDQGNGTPSKQRIKELTSELSQHGHISETNVYNWFQNRRARSKKKQVVGQ--NN---ADSEAETPKEQSQQN-A-DDCPD--------
VMNH_0037835_2047005_2022014_0087986_Sinapis_alba                               ---------------------------------------GGTRWNPTQEQIGILEIL-KGGMRTPNAQQIEHITSQLGKYGKIEGKNVFYWFQNHKARERQKQKR-NNIL-SCQGM-------------EYTCR---VTLELFPL
VMNH_2004470_0011379_0011378_0026103_2043466_Sinapis_alba                       SGMVKVMTDQLETLRKQIAIYATICEREHDGHKMT----ARQRWTPTPLQLQILERIFDQGTGTPSKQKIKDITEELSQHGQIAEQNVYNWFQNRRARSKRKQHGGS--NN---GESEVEAFNERPDGN-S-EDC---LY-----
VQFW_0023594_2005649_Platanus_occidentalis                                      GSLVKVMTDQMELLRRQISVYATICEREHDGHKFT----ARQRWTPTPVQLQILEGIFDQGNGTPSKQKIKEITSDLTQHGQISETNVYNWFQNRRARSKRKQ-VPIL-NN---PESEVETLTEHSHENSAAEDCSD-PYR-Q-G
VQFW_0025371_2012801_Platanus_occidentalis                                      DS-GF-MS------D--SF-NS-RLMPHGP---EQEAQ-VSSRWNPTPEQLGTLEELYRQGTRTPTAEQIQHITAQLRRFGKIEGKNVFYWFQNHKARERQKRRRQLESA-GEQQ--SAHPCSASMQ-RR-S-SIATQTLQLFPL
VQFW_0062646_2062140_Platanus_occidentalis                                      GALVKVMTDQMELLRKQISIYATICEQEHDGHKIT----ARQRWTPTPVQLQILERIFDQGNGTPSKQKIKEITSELTQHGQISETNVYNWFQNRRARSKRKQQVPTP-SH---PDSEVETPKEHSHENPVAEDCSD-PYR-Q-G
VTLJ_2013756_0029237_Caiophora_chuquitensis                                     NGLVKVMTDQMEILRKQIAVYATISEQDHDGHKIT----GRQRWTPSPLQLQILEGIFEQGNGTPSKQRIKEIALELSQHGQISETNVYNWFQNRRARSKRRQHGAP--SN---AESEVETPDEQCQHN-A-DDF----------
VTLJ_2068561_0032830_Caiophora_chuquitensis                                     PRPAPKATIE-----KSFIRPES------------SDESGGTRWNPTQEQIGILEML-RGGMRTPNAQQIEQITAQLGKYGKIEGKNVFYWFQNHKARERQKQKR-NSLL-NHTPP-------------PFKCR---KTLELFPL
VVVV_0065849_2042119_Ludovia_sp                                                 ----------------------------HDGHKIT----ARQRWTPTPLQLQILESIFDKGNGTPSKQRIKEITSDLSQHGQISESNVYNWFQNRRARSKRKQTTVLQ-NN---ADSEVEASNERSNESLHQS-FSE-------G
VXKB_0016619_Ipomoea_purpurea                                                   PRPAPKLPAPPPPA-KSFIKPES------------PDDSGGTRWNPTQEQIGILEML-RGGMRTPNAQQIEQITAQLGKYGKIEGKNVFYWFQNHKARERQKQKR-NSLL-NHSPP-------------PLYC------------
VXKB_0018495_Ipomoea_purpurea                                                   ---------------------ES------------PEDSGGTRWNPTQEQIGILEML-RGGMRTPNAQQIEQITAQLGKYGKIEGKNVFYWFQNHKARERQKQKR-NTAL-NHTPL-------------PKRCR---RTLQLFPL
VXKB_0020629_2061991_Ipomoea_purpurea                                           GGMVKVMTDQMEVLRKQIAVYATICDQEHDGHKLT----GRQRWTPTPVQLQTLERIFDQGNGTPSKQKIKEITDDLSRHGQISETNVYNWFQNRRARSKRKQQVST--NN---IESEVETQDDQSSHI-T-EDCSG-PY-----
VXKB_2013175_Ipomoea_purpurea                                                   ---APKAADGGA---KSFIRPES------------PEDSGGTRWNPTQEQIGILEML-RGGMRTPNAQQIEQITAQLGKYGKIEGKNVFYWFQNHKARERQKQKR-NTAL-NHTPL-------------PKRCR---RTLQLFPL
Vitis_vinifera_GSVIVT01008424001                                                DG-EL-MP------D--SF-NG-RLIPHG----QSETTVVSSRWNPTPEQLRTLEELYRRGTRTPSAEQIQHITAQLRRYGKIEGKNVFYWFQNHKARERQKRRRQLEP--DEQ---GALSCSASIQ-RR-S-LVARQTLQLFPL
Vitis_vinifera_GSVIVT01009453001                                                PRPAPKANSD-----KSFIRPES------------SDDSGGTRWNPTQEQIGILEML-KSGMRTPNAQQIEQITAQLGKYGKIEGKNVFYWFQNHKARERQKQKR-NSLL-GHCPP-------------PNKCK---KTLELFPL
Vitis_vinifera_GSVIVT01011738001                                                DS-DL-MS------D--SF-HG-RLVPHGT--DQQDTQPGSSRWNPTPEQLQALEELYRRGTRTPTAEQIQQIAAQLRLFGKIEGKNVFYWFQNHKARERQKRRRELESS-EEQ---CVVPCSSSIQ-RR-S-TVATQTLQLFPV
Vitis_vinifera_GSVIVT01013388001                                                SGLVKVMTDQMELLRRQISVYATICEQEHDGHKIS----SRQRWTPTPVQLQILERIFDQGNGTPSKQKIKEITTELTQHGQISETNVYNWFQNRRARSKRKQSVPLP-NN---ADSEVETPKEQSHENSATENYSE-PYR-QGG
Vitis_vinifera_GSVIVT01016360001                                                ------MD-------SGFVIKAG------------GNGGKCGRWNPTTEQVKVLTDL-RSGLRTPSTDQIQKISSQLSFYGKIESKNVFYWFQNHKARERQK-RRRVSVD--------------------FQ-----ETLQLFPL
Vitis_vinifera_GSVIVT01018787001                                                ------MEPQQL---NQQQPNED----------S-GSFCSSTRWTPTTDQIRILKDLYNNGVRSPSAEQIQRISARLRQYGKIEGKNVFYWFQNHKARERQK-KRFTTD---------------PG-----SFT---ETLPLFPM
Vitis_vinifera_GSVIVT01021144001                                                ------MA---SSNRHWPSMFKSKCN-THNVPGCERSPP-KPRWNPKPEQIRILEAIFNSGMVNPPRDEIRKIRAQLQEFGQVGDANVFYWFQNRKSRSKHKQRH-LQSQQPQQTPSSSSSPK---SNKNSTA-LCENVREAFGN
Vitis_vinifera_GSVIVT01025075001                                                -------------------------------------MPASSRWCPTPEQLMILEEMYRGGVRTPNASQIQQITAHLSFYGKIEGKNVFYWFQNHKARDRQKLRRKLSKL-QQQQFLY-PP-H-FN---Q---------------
Vitis_vinifera_GSVIVT01026636001                                                ------MTDQVEILRKQISVYATICEQEHDGHKIS----ARQRWTPTPVQLQILERIFDQGYGTPSKQKIKEITSDLSQHGQISETNVYNWFQNRRAQSKRKQLIMP--NN---AESEVATPKDLPQQN-A-EDCAA-PY-----
Vitis_vinifera_GSVIVT01026638001                                                ---MKVMTDQMEILRKQISVYATICEQEHDGHKIT----ARQRWTPTPVQLQILERIFDQGYGTPSKQKIKEITSDLSQHGQISETNVYNWFQNRRARSKRKQLVAP--NN---ADSEVETPKDLPQQN-A-EDCAA-PY-----
Vitis_vinifera_GSVIVT01029942001                                                ------ME----------D--RG---------HGLRN-PVRSRWTPKPEQIIILESIFNSGMVNPPKDETVRIRKLLEPYGSVGDANVFYWFQNRRSRSRRRQRQ-IQSAGD-RGA-----PPA-VPSSSS-S-CGEDMKAMFGH
WAFT_0026455_2065089_Diphasiastrum_digitatum                                    DQQQTVMTDQLKTFRGQLTTYAT-CAQEHA------KM-SKNRWTPTPKQLQILKKLFEEVNGTPTREQIIAVTEQLSQHGPISKASVSKWFQNHKARGTFQLKH-SEEE-----------------------------------
WBIB_0021393_2010311_Lepidosperma_gibsonii                                      -VPIKVMTDQMEVLRKQISIYATICEQEHDGHKIT----ARQRWTPTPMQLQILERIFEQGTGTPSKQKIKDITLELSQHGHISETNVYNWFQNRRARSKRKQVATLL-NN---AESEADAPSDP------SM--SE-------G
WBIB_0087389_2009321_Lepidosperma_gibsonii                                      ------LK-------LLGYNKT-----------KNMTQQHSTRWSPTPEQLMLLEEMYKNGVKTPNATQIQQITAQLSRYGRIQGKNVFYWFQNHKARERQKIRRWLSRY-GYGGGLPLLP--------HN----DDRTLELFPT
WBIB_2063693_0024795_Lepidosperma_gibsonii                                      -----------------------------S--GCERTPP-KPRWNPKPEQIRILEAIFNSGMVNPPREEIRKIRIQLQQYGQVGDANVFYWFQNRKSRTKNKHRQ-LLTANNANAISSSSS----GSSKPEVN-YCV--RE----
WCZB_0209918_2009602_2009603_Phaeoceros_carolinianus                            -SISPVMTEQLEVLRRQIAVYATICHQEH-RHKVS----SRHRWTPSHSQLQTLESLFWKGGGTPNKQRLKEITAELSRHGPIQETNVYNWFQNRKARAKRKKQ--GP-LS----DSDGETQQKVDELADR--------------
WCZB_0213315_2116929_Phaeoceros_carolinianus                                    PAVAPVMTDQVEVLRRQISVYCMLCQQQHVFHKVQ----ARQRWTPSQSQLQILERLFRNGGRTPNKQRIKEITAELSQHGPIQETNVYNWFQNRKARAKRKTMAAGS-AN---DHSDAETPEVVNTSTVD---F----------
WEAC_0008734_2077116_Strobilanthes_dyeriana                                     PRPAPKTTTTTTT--KSFIRPQT------------SSEAGGTRWNPTQEQIGILEML-KGGMRTPNAQQIEHITAHLAKYGKIEGKNVFYWFQNHKARERQKQKRYNNLR-GHSSA-------------MGKCR---RTLKLFPL
WEAC_0012843_2014598_Strobilanthes_dyeriana                                     DG-DF-TI-----QD--PF-TG-RLVPHSA---EHDTQVVSSRWNPTPEQLQTLEELYRSGTRTPSADQIQHITAQLRKYGKIEGKNVFYWFQNHKARERQKRRRQLESS-DEPQI-AASPSSACTQ-G------KQQTLELFPL
WEAC_0127163_2077849_Strobilanthes_dyeriana                                     TGMVKVMTDQMEVLRKQIAVYSTICEQEHDAHKIT----GRQRWTPTPMQLQILERIFDQGIGTPSKQKIKEITAELSQHGQISETNVYNWFQNRRARSKRKQQVTT--NN---AELEVETPNEQAQHI-S-DDCPG--------
WEAC_2013094_Strobilanthes_dyeriana                                             --------------------------------------VVNSRWNPTPEQLQTLEELYRRGTRTPSAEQIQHITAQLRRYGKIEGKNVFYWFQNHKARERQKRRRQESTD-ELPGN-GVSSSRASRQ-GP-S-LQSTTTLQLFPM
WEQK_2011756_Centella_asiatica                                                  GGLMKVMTDQMEVLRKQIAAYAVISEQEHDGNKIT----SRQRWTPTPAQLQMLERFFDEGNGTPSKQKIKDMTSELSQHGQISETNVYNWFQNRRARSKRKQSVAPQ-NN---AESEVEASKENAPENMTDHHQ----------
WEQK_2059751_Centella_asiatica                                                  DRPIPKPTTTVDTH-KSFIRPDR------------PDELGGTRWNPTQEQIGILEML-GGGMRTPNAQQIEEITQQLCKYGKIEGKNVFYWFQNHKARERQKQKR-NNLL-NHSPS-------------IFK-------------
WEQK_2064831_Centella_asiatica                                                  GGMVKVMTDQMEVLRKQIAVYATICQQDHDGHKIT----GRQRWTPTPVQLQILERIFDQGNGTPSKQKIKEITSELSQHGQISETNVYNWFQNRRARSKRKQQVVP--NN---GESEVETPNHQSQHD-A-EDRSG-SY-----
WFBF_0045809_2040117_Podophyllum_peltatum                                       PRPAPKTTSD-----KSFIKVDG------------NEDSGGTRWNPTQEQIGILEML-RGGMRTPNAQQIEQITAQLGRYGKIEGKNVFYWFQNHKARERQKQKR-NNLL-IHSP--------------PYKHR---KTLELFPL
WFBF_0048199_2042753_Podophyllum_peltatum                                       -MMVKVMTDQMELLRKQIAIYASICEKEHDGHKIT----SRQRWTPTPVQLQILERIFEQGNGTPSKQKIKEITNELTQHGQISETNVYNWFQNRRARSKRKQVVTAP-NN---AESEVETPKELSHENLSADEYSE-PYR-Q--
WGTU_0114762_2072504_Leucostegia_immersa                                        S----LME--N-----IGRPIP---------SAQAYEECPRPRWSPTPEQIEILEALFNSGTRTPSRDMITDIAAQLRNYGTIAEANVFYWFQNRKARAKRKQLQPASRS-------------------H---------------
WGTU_0115094_2074441_Leucostegia_immersa                                        ITPGQVMTDQLETLRRQISVYATICQQEHSGHKLT----SRQRWTPSQTQLHILEKLFEEESGTPNKQRIKEITVELSQHGQISETNVYNWFQNRRARTKRKQQLGGP-NN---GDSELDTPEEFSKDSLDGA-ASN-SQEFQ--
WGTU_2074056_0115915_Leucostegia_immersa                                        VAVGQVMTDQMETLRRQISVYATICQQEHSGPKFA----SRQRWTPSQTQLQILEKLFQQGNGAPSKQRIKEISVELSQYGQISETNVYNWFQNRRARTKRKQQ-GGS-NN---GESEVDTQEELSNDGFGSN-LAD--------
WIGA_2003749_Persea_borbonia                                                    ------------------------------GHKIT----ARQRWTPTPVQLQILESIFEQGNGTPSKQRIKEITSELTQHGQISETNVYNWFQNRRARSKRKQLQPIS-NN---GESEVETPKEHPHEISAVDDC----------
WIGA_2005902_0024929_Persea_borbonia                                            PRPAPKANSD-----KSFIKPES------------NDDLGGTRWNPTQEQIGILEML-RGGMRTPNAQQIEQITAQLGKYGKIEGKNVFYWFQNHKARERQ--------------------------------------------
WKSU_0004462_2035412_2081530_Drimys_winteri                                     -VSVKVMTDQMEVLRRQISVYATICEQDHDLHKIT----ARQRWTPTPVQLQILETIFDQGTGTPGKQKIKEITSELTPHGQISETNVYNWFQNRRARSKRKQLVSSS-NN---AES----------------------------
WKSU_0027838_2126706_Drimys_winteri                                             PRPAPKSNTD-----KSFIKPES------------PDDPGGTRWNPTQEQIGILEML-GGGMRTPNAQQIEQITAQLGKFGKIEGKNVFYWFQNHKARERQKQKR-NSLL-NTCPL-----------------------------
WKSU_0044287_2029375_Drimys_winteri                                             ---------------NNHYMKTS------------AAFAAQGGFPLTTDQIRILKELYNNGLRSPTAEQIQRISARLRQYGKIEGKNVFYWFQNHKARERQK-KRFTV---------------------LMSFR---ETLQLFPI
WLIC_0001953_2000271_Dioon_edule                                                PNQ---MTDQMEILRRQISVYST-CSQEHSVGVAPFRP-ARQRWTPSQTQLHILEALYESGNGTPNKQKIKEITNELSQHGQISETNVYNWFQNRKARAKKKQML-LSKFESEIEISSSNPAEA-A---------QEGSAECSMD
WNGH_0135763_2013485_0139367_Aulacomnium_heterostichum                          TRGGQVMTEQLETLRRQISVYATICQQEHSTHKST----ARQRWTPSQHQLQILEKLFEQGSGTPNKQRIKEITAELSQHGAISETNVYNWFQNRKARAKRKQQLVAP-KD---GESEADTPKEQMQDES-TN-GTD--------
WOGB_0140762_2095435_Andreaea_rupestris                                         TRGGQVMTEQLETLRRQISVYATICQQEHSNHKST----ARQRWTPSQHQLQILERLFDQGSGTPNKQRIKEITAELSQHGPISETNVYNWFQNRKARAKRKQQLVPP-KD---GESEADTPKEPGQDES-TN-GAE-------R
WPHN_0012900_2013160_Idiospermum_australiense                                   QVLVKVMTDQLELLRKQISIYATICEKEHDGHKIT----GRQRWTPTPVQLQILESIFEQGTGTPSKQRIKEITSELTQHGQISETNVYNWFQNRRARSKRKQVQPLP-NS---AESD-EAPKEQPHENSAADDCSD-PFR---G
WPHN_0024968_2013179_Idiospermum_australiense                                   QVLVKVMTDQLEILRRQISAYATICEQEHDGHKIS----GRQRWTPSTVQLQILESIFEQGDGTPDKKRIKEITSELSKHGQISETNVYNWFQNRRARSKRKQLQPLT-NN---AESEVE-PKEYPLENSAEDNG---PF-----
WPHN_0059065_2010449_0018223_Idiospermum_australiense                           PRPAPKANAH-----KSFIKPES------------ADDLGGTRWNPTQEQIGILEML-RGGMRTPNAQQIEQITAQLGKYGKIEGKNVFYWFQNHKARERQRQKR-NCLL-NTSPL-------------YSKCR-----------
WPHN_0065440_2004942_0039710_Idiospermum_australiense                           PRPAPQTNGD-----KSFIKAES------------TNDAGGTRWNPTQEQIGILEML-RSGMRTPNAQQIEQITVQLGKYGKIEGKNVFYWFQNHKARERQRQKR-NCLF-NTSPL-------------YCKCR-----------
WQML_0116973_2068365_Cryptogramma_acrostichoides                                VGAGQVMTDQLETLRRQISVYATICQQEHGGHKLT----SRQRWTPSQTQLHILEKLFEQECGTPNKQRIKEITMELSQHGQISETNVYNWFQNRRARTKRKQQLGGA-NN---GDSELDTPEE-----------GS-SQDFQG-
WQML_2061044_0100065_Cryptogramma_acrostichoides                                VAVGQVMTEQMETLRRQISVYATIFQQEHHGPKFA----SRQRWTPSQTQLQILEKLFQQGNGAPSKQRIKEISMELSQYGQISETNVYNWFQNRRARTKRKQQ-GGI-NN---GESEFDTQEELSNDGLA--------------
WQRD_2013906_Galium_boreale                                                     NGMVKVMTDQMEVLRKQIAVYATICEQDHDGHKIT----GRQRWTPTPVQLQKLEGIFERGNGAPSKPKIKEITAELLQHGQISETNVYNWFQNRRARSKRKQQAAS--NN---VESEVETPNDQSQLI-N-DDCAG-PYH----
WQRD_2057771_Galium_boreale                                                     PRPAPRATAATT---KSFIRPES------------NPDPGGTRWNPTQEQIGILEML-RGGMRTPNAQQIEQITGQLGKYGKIEGKNVFYWFQNHKARERQKQKR-NSLL-NRSPP-------------PFKCT---GTLQLFPL
WRPP_0018654_2022439_Synsepalum_dulcificum                                      PRPAPKASSEA----KSFIRPES------------SHETGGTRWNPTQEQIGILERL-REGIRTPNAQQIEQITAQLGKFGKIEGKNVFYWFQNHKARERQKQKR-NSLL-GQSPP-------------PCKCL---KTLELFPL
WRPP_0173907_Synsepalum_dulcificum                                              ---------------------------------------------------------FDQGTGTPGKQKIKEITTELLQHGHISETNVYNWFQNRRARSKRKQLIGVQ-SN---AESDAEAPKEQFHDNSPAENYAE--------
WRPP_0193665_Synsepalum_dulcificum                                              AGLVKVMTDQVELLRQQISVYAAICEKEHDGQKIT----ARQRWTPTPMQLQILEHMFDQGNGTPSKQKIKEISTELSQHGPISETNVYNWFQNRRARSKRKQSIGVP-HN---VESEAEAPKEQPLEKSAAQNY----------
WRPP_0196279_2130384_Synsepalum_dulcificum                                      GGIVKVMTDQMEILRKQIAAYATICEQEHDGHKIT----GRQRWTPTPLQLQTLERIFDQGNGTPSKQKIKEITSDLAQHGQISETNVYNWFQNRRARSKRKQQVAP--NN---AESEVETPNEQSQPN-A-EDCSD-PY-----
WRPP_2010874_Synsepalum_dulcificum                                              ---------------------------------------ARQRWTPTPMQLQILEHVFDQGTGTPGKQKIKEITTELLQHGHISETNVYNWFQNRRARSKRKQLIGVQ-SN---AESDAEAPKEQFHDNSPAENYAE-SYQ-Q-E
WRPP_2022723_Synsepalum_dulcificum                                              AGLVKVMTDQVELLRQQISVYAAICEKEHDGQKIT----ARQRWTPTPMQLQILEHMFDQGNGTPSKQKIKEISTELSQHGPISETNVYNWFQNRRARSKRKQSIGVP-HN---VESEAEAPKEQPLEKSAAQNYAE-PYH-Y-G
WRPP_2114300_0164999_Synsepalum_dulcificum                                      ------KE---------KRSKP-------------AIMPASSRWCPTPEQLMILEEMYRGGVKTPSASQIQQITAHLSFYGKIEGKNVFYWFQNHKARDRQKLRRKLSKL-QQELYLYPPP--------Q-----------L---
WRPP_2121969_Synsepalum_dulcificum                                              PRPAPKQASSET---KSFIRPES------------SYESGGTRWNPTQEQIGILEML-RSGMRTPNAQQIEQITEQLGKYGKIEGKNVFYWFQNHKARERQKQKR-NSLL-SHCPP-------------PYKCR---KTLE----
WTDE_0162387_2029351_0041859_0129060_Johnsonia_pubescens                        GGLVKVMTDQLEVLRRQISVYATLCEQEHDVHKIT----ARQRWTPTPVQLQILESLFEQGTGTPSKQKIKDITLELSQHGQISETNVYNWFQNRRARSKRKQT-TLP-DN---TESEAEAPSEASNENICVEDSSE-AFE-S-G
WTJG_2011041_Ophioglossum_petiolatum                                            MMMGQVMTDQLETLRRQISVYATICQQEHHAHKFT----SRQRWTPSQTQLQILEKLFQQGSGTPNKQKIKEITAELMQHGQISETNVYNWFQNRRARTKRKQQLGAP-NT---GESEVDTPQEPLCESSGMN-IHE--------
WTJG_2015450_Ophioglossum_petiolatum                                            SLLGHVMTDQMETLRRQISVYATICQQEHNVHKLP----SRQRWTPSPIQLQVLEMMFQQSSGTPNKQNIKEITAELVQHGPISETNVYNWFQNRSM------------LN----------------------------------
WTJG_2015451_Ophioglossum_petiolatum                                            SLLGHVMTDQMETLRRQISVYATICQQEHNVHKLP----SRQRWTPSPIQLQVLEMMFQQSSGTPNKQNIKEITAELVQHGPISETNVYNWFQNRSM------------LN----------------------------------
WTKZ_0031478_0095242_2011689_0051223_Nuphar_advena                              AGVVKVMTDQMELLRRQISVYATICEQEHDGHKIT----SRQRWTPSQMQLQILESIFEQGNGTPSKQKIKEISAELMQHGPISETNVYNWFQNRRARSKRKQQ--AP-NN---VESEVETPKGHSHENPAVDDSSE--------
WUZV_0071158_2063061_Lindenbergia_philippensis                                  DG-EYMTI----NQD--PF-TG-RIMPHGM---EQESQVVSSRWNPTPEQLQTLEELYRRGTRTPSAEQIQQITAQLRRYGKIEGKNVFYWFQNHKARERQKRRRQLDSP-DEQQP-AASPSSATVQ-G------TTQTLELFPL
WUZV_2063264_0019871_Lindenbergia_philippensis                                  GGMVKVMTDQMEVLRKQIAVYATICEQEHDAHKIT----GRQRWTPTPMQLQILERIFDQGIGTPSKQKIKEITTELSQHGQISETNVYNWFQNRRARSKRKQQAAN--NN---GESEVETPNEQPQHV-T-DDCPG-PY-----
WWKL_0103271_2012599_0111732_Tapiscia_sinensis                                  VGLVKVMTDQMELLRRQISVYATICEQEHDSPKIS----ARQRWTPTPVQLQILECIYDQGNGTPSKQKIKEITTDLIQHGQISETNVYNWFQNRRARSKRKQSVSIP-NN---AESEVETPREQSFENSPAENY---PYC-Q-G
WWKL_0117394_2007709_Tapiscia_sinensis                                          PRPAPKPNTSD----KSFIRPES------------SDDSGGTRWNPTQEQIGILEML-RGGMRTPNAQQIEQITAQLGKYGKIEGKNVFYWFQNHKARERQKQKR-NSLL-SHCSQ-------------PYKCR---RTLELFPL
WWQZ_0006001_Medinilla_magnifica                                                ------------------------------------------------------EML-KGGVRMPNAQQIEQITAQLGNYGKIEGKNVFYWFQNHKARERQKQKR-TTLL-GHFPT-------------PSKCR---RTLVLFPL
WWQZ_0009140_2057246_Medinilla_magnifica                                        DG-EI-LPT---NTD--PF-SGSRLIPHNM---EQEAQVVTSRWNPTPEQLRTLEDLWRRGTRTPSADEIQQITSWLRRYGKIEGKNVFYWFQNHKARERQKRRRQMESG-DQEEH-----------------------------
WWQZ_2007207_0087911_0164920_Medinilla_magnifica                                GVPIKVMTDQLETLRKQIAVYASICEQEHDGHKIT----ARQRWTPTPVQLQILERIFNQGNGTPGKQKIKDITTELSQHGQISETNVYNWFQNRRARSKRKLNNTS--NN---GDSEADTPNEHSQQN-T-EDCTD-LY-----
WWQZ_2013256_Medinilla_magnifica                                                PRPAPKPSNN-----KSFIRPET------------EKHPGGTRWNPTQEQIGILEML-SGGVRTPNAQQIEQITAQLGKYGKIEGKNVFYWFQNHKARERQKQKR-TTLL-GHFHT-----------------------------
WWQZ_2115288_Medinilla_magnifica                                                PRPAPRTTSN-----KSFIRPET------------GNHSGGTRWNPTQEQIGILEML-GGGMRTPNAQQIEQITSQLGKYGKIKGKNVFYWFQNHKARERQKQKC-SGLY-IHFPL-------------PCKSR-----------
WXNT_0070608_2003959_Joinvillea_ascendens                                       -LLVRVMTDQMEVLRKQISVYAAICEQEHESHKIT----ARQRWTPTPMQLQILENIFDQGNGTPSKQKIKEITLELSQHGQISETNVYNWFQNRRARSKRKQAAALP-NN---AESEAEAPTEL-HQNIPSY-ASE-------G
WZFE_0303380_2189389_Ascarina_rubricaulis                                       PRPAPKSSGDD----KSFIKPES------------ADDAGGTRWNPTQEQIEILETL-KGGMRTPNAQQIEQVTTQLGKYGKIEGKNVFYWFQNHKARERQKQKR-STLL-NNFSP-------------YYKCR---KTLELFPL
WZFE_2000595_0115034_0243109_Ascarina_rubricaulis                               -VLVKVMTDQMELLRKQISAYATICEQEHDAQKIT----ARQRWTPTPVQLRILESIFDEGNGTPSKQKIKEITSQLTHHGQISETNVYNWFQNRRARSKRKQPATLP-NN---ADSEVETPKEQSHENLASDNCSD-PFR-T--
XEUV_0003320_2125672_Narcissus_viridiflorus                                     -----------------------------SGHQIG----VRQRWAPTPVQLQILETIFDQSNGNPNKQKIKEITLKLVQHGQLSETNVYNWFQNRRARSKRKQTTVLT-NN---NEPEAEAPPS---DN------SE-HFH-SEG
XEUV_0040289_2126473_Narcissus_viridiflorus                                     EPLVKVMTDQMEILRHQIADYAAICEQEHEGHKIG----ARQRWTPMPIQLQILETIFDQSNGNPNKQKIKEIALKLSQHGQISETNVYNWFQNRRARSKRKQTTALP-YN---TESEAEAPPS---GK------SE-HFH-SEG
XEUV_0197476_2128941_Narcissus_viridiflorus                                     GATVKVMTDQMEDLRRQISVYASICEQEHDGHKIA----ARQRWIPTPIQLQILEGIFDQGNGTPSKQKIKEIAHDLSQHGQISETNVYNWFQNRRARSKRKQANASE-NN---TEFEAEARCESSNDNSSN---SE-LFQ-S-G
XGFU_0015943_2018782_Exocarpos_cupressiformis                                   -----------------------------------MSPAGTTRWCPTAEQLMILEEMYRGGVRTPSAAQIQQITAHLSLYGRVEGKNVFYWFQNHKARDRQRLRRRLLSQ-PPPPFISNTP--------Q-----TGKTLQLFPL
XGFU_0209295_2020534_Exocarpos_cupressiformis                                   PRPAPKANPGHQ---KSFIRPES------------FDDSGGTRWNPTQEQIGILEML-RGGMRTPSSQQIDEITKQLGNYGKIEGKNVFYWFQNHKARERQKQKR-SGLL-GHSPP-------------PCKCR---KTLELFPL
XKPS_2022589_0178496_Ximenia_americana                                          NG-DF-VP----AAD--SF-AG-RLMPHGG---EQEAQVVSSRWNPTPDQLRTLEELYRQGTRTPSADQIQHITAQLRRYGKIEGKNVFYWFQNHKARERQKRRRHMESA-EGRQL-GAPSCSVSIQ-KQ-S-LGTS--------
XMOG_0054357_2059542_0044951_Epifagus_virginiana                                GGMVKVMTDQMEVLRKQIAVYATICEQEHDAHKIS----GRQRWTPTPMQLQILERIFDQGIGTPSKQKIKEITTELSQHGQISETNVYNWFQNRRARSKRKQQAPA--NN---AESEVELPNEQPQHV-SDQDCPG-PY-----
XMQO_0053084_2133385_Gunnera_manicata                                           PHPAPKP--------KSFIRPNC------------PDDSGGTRWNPTQEQIGILEML-RGGMRTPNAQQIEKITAQLGKYGKIEGKNVFYWFQNHKARERQKQKR-NSLL-SHSPP-------------PYKCR---KTLELFPL
XMQO_0163298_2135075_Gunnera_manicata                                           DA-DF-MSI---AND-NSF-TS-RLIP--V---EEDSQIVSSRWNPTPEQLRTLEDLYRRGTRTPSAEQIQHITAQLRRYGKIEGKNVFYWFQNHKARERQKRRRQLESD-HQ----GALPCSAPTQ-RR-----VTQTLQLFPL
XPBC_0006234_2040691_Galphimia_gracilis                                         -DISPSSST------KSFIRPDS------------FDDSGGTRWNPTQEQIGILETL-KGGMRTPNAQQIEQITAQLSQYGKIEGKNVFYWFQNHKARERQKQKR-NTLL-THTPP-------------QYKCT---RTLELFPL
XPBC_0016725_2096316_Galphimia_gracilis                                         -----PQHNDSNF--KSFIKIEC-SIE-----EK-QAVTGGTRWNPTQEQIGILEML-KGGIRTPNAQQIEHITVQLGRYGKIEGKNVFYWFQNHKARERQR-LKRNTPA-LS--------------------------------
XPBC_2093013_0048205_2060160_0033286_0098187_2098558_2000365_Galphimia_gracilis ----KVMTDQLETLRKQIAVYATICEQEHDGHKIT----ARQRWTPTPVQLQILERIFDQGNGTPSKQKIKDITTELSQHGQISETNVYNWFQNRRARSKRKQMLTS--NT---AESEVETLNEHSQQN---NDC---LY-----
XSSD_0020343_2012139_Amaranthus_cruentus                                        RRPA-PLDANTN---KSFIKPSSTPST--------QQVTGGTRWNPTQEQIEMLEML-TEGMRTPNAQQIEHITEHLRKYGKIEGKNVFYWFQNHKARLRQK-QKRTVLG-LE----------------PYKFR---KTLQLFPL
XSSD_0129333_2016403_2016401_Amaranthus_cruentus                                NVLVKVMTDQLEILRTQIAVYATICEQEHDGHKIT----ARQRWTPTPVQLQILERIFDQGTGTPSKQKIKEITAELSQHGQISETNVYNWFQNRRARSKRKQLNNTQ-NN---GESEVETPKDQSQPNSMADDCAE-GYP-P-G
XSSD_2077884_0005895_Amaranthus_cruentus                                        PLRRLIMA---SSNRHWPSMFKSKCN--QS--GCERSPP-KPRWNPKPEQIRILEAIFNSGMVNPPRDEIRRIRAQLLEYGQVGDANVFYWFQNRKSRSKHKQRT-LQKNATALSGSSSSSPQAGGSSSNST--VCTNVKE-FGN
XSZI_2011419_Peperomia_fraseri                                                  -RPSVPLGHF-----KSFIKPHNY------PSKA-SSQVGGTRWNPTVEQIEILERL-RGGMRTPNAEQIEHITLQLGKYGKIEGKNVFYWFQNHKARERQR-RKRVIAG-GV----------------RYRFR---QTLELFPL
XSZI_2049852_Peperomia_fraseri                                                  -------------ED---------LYQNG----DNETGQVSSRWNPTPEQLRMLEDLYQRGTRTPSAEQIQHITAQLRRFGKIEGKNVFYWFQNHKARERQKRRRKVESD-HDPRE-G---CTHCLCAR-----S----------
XSZI_2051147_Peperomia_fraseri                                                  DK-AF-YSS---NAD-----NM-KVLPNSV---SWDAQQMSTRWNPTPKQLETLEDIYGRGTRTPNAEQIQHITSQLRKYGKIEGKNVFYWFQNHKARERQKRRRRIEAE-RERAH-GCPSTSTSIM-RR-S-----HSLE----
XTZO_0011053_Araucaria_rulei                                                    -----------------------------SGAAGPFRP-ARQRWTPSQSQLVILESLYERGNGTPNKQKIKEITNELSQHGPISETNVYNWFQNRKARAKRKQQL-LPKGESEVDTGDLKKAGS-KTAKDEKS-I----------
XTZO_0091187_Araucaria_rulei                                                    ------LE------------------------EH-NMAQSGSRWNPTADQVTILKEL-KAGMRTPTAEQIQQISSQLRRYGKIEGKNVFYWFQNHKARERQK-RRRCDNN-NVLQK-------------AY------NSRHLYPK
XTZO_0099042_2064458_Araucaria_rulei                                            LNQ---MTEQMDTLRRQICVYST-CTQEHSAAGTAFRT-ARQRWTPSQTQLQILERLFEQGTATPNKQKIKEITMELSQHGQISETNVYNWFQNRKARAKRKQLQ--PKGESEIETSDSNPSGC-A---------QGDVRRMFGD
XTZO_2064378_Araucaria_rulei                                                    ------FD---NNLKYFILQFYM----------------RRKRWRSKPEQIQILESEFISGIINPTFEETQRIKIQLEKYGKVSDRSIRTWFQNRRHKAQKPTMF-NSEREVADSIASFAAKSA-TLSSGESS-IQSNIGPLFGH
XVJB_0010886_2052515_Morus_nigra                                                PRPAPKPNSPTSSTTKSFIRPES------------ADDSGGTRWNPTQEQIGILETL-RGGMRTPNAQQIEQITAQLSKFGKIEGKNVFYWFQNHKARERQKQKR-NSLL-SHSPP-------------PYKCR---RTLELFPL
XVJB_2001572_0001312_2001573_Morus_nigra                                        HHHVKVMTDQLETLRKQISVYATICEQQHDGHKIT----ARQRWTPTPVQLQILERMFEQGNGTPSKQKIKEITSDLSQHGQISETNVYNWFQNRRARSKRKQQSTP--NN---AESEVETPKDLSQHN-A-EDCPD-LY-----
XVJB_2053948_0083428_Morus_nigra                                                LLMVKVMTDQMELLRRQISVYATICDKEFDGHKIT----ARQRWSPTPVQLQTLEKIFDEGNGTPSKQKIKDITTELCQHGQISETNVYNWFQNRRARSKRKQSTPAP-NN---VEPEVETEHLEFCENPDEDNY--LPSW-A-E
YLJA_0105236_2014791_Polypodium_amorphum                                        VAVGQVMTDQMETLRRQISVYATICQQEHNGQKFA----SRQRWTPSQTQLQILEKLFQQGNGAPSKQRIKEISIELSQYGQISETNVYNWFQNRRARTKRKQQ-GGS-NN---GESEADTQEEMSSDGFGSN-QLD--------
YMUO_0019635_2054909_Punica_granatum                                            -----------------------------------SS-PVRSRWTPKPEQILILESIFNSGMVNPPKDETVRIRKLLEKFGAVGDANVFYWFQNRRSRSRRRQRQ-MQAALAAGGD----SCGG-APLTSS-S-NGE--------
YMUO_0093602_2053548_Punica_granatum                                            ---------------------------EHDGHKIT----ARQRWTPTPVQLQILERIFNQGNGTPSKQKIKEITSELSQHGQISETNVYNWFQNRRARSKRKQQNAP--NN---AESEADTPKEQSQQN-A-EDCPD-LY----D
YQIJ_0009590_2043426_Phacelia_campanularia                                      -----------------------------DGHRIS----GRQRWTPTAVQLQILERIFDQGNGAPNKQKIREITSELSQHGQISETNVYNWFQNRRARSKRKQQVGS--NN---VESEVETSSE-DMNS-N-QDCSG-PY-----
YSRZ_0129273_2085063_Fouquieria_macdougalii                                     ---------------------------------IT----GRQRWTPTPVQLQILERIFDQGNGTPSKQKIKEITAELLQHGQISETNVYNWFQNRRARSKRKQQVAP--NN---AESEVETSNEQSQHNAA-EDCSD-PY-----
YSRZ_0135290_2089449_Fouquieria_macdougalii                                     REPVKVMTDQMEILRHQISVYAAICEQEHDGQKIT----ARQRWTPTPLQLQLLERIFDQGNGTPGKQKIKEIAIELSQHGPISEMNVYNWFQNRRARSKRKQLIRGS-NN---FESEAEALKEQPHEDSIAEDYAG-HYQ-Q-G
YUOM_0010433_2003167_Rhus_radicans                                              NAMVKVMTDQLETLRKQIAVYATICEQEHDGHKIT----ARQRWTPTPVQLQILESIFDQGNGTPSKQKIKEITSELSQHGQISETNVYNWFQNRRARSKRKQMVSS--AN---AESEVETMIESSQQN-T-DDC---LY-----
YUOM_0045844_2037812_Rhus_radicans                                              NGLVKVMTDQMELLRKQIAVYAMLCEQQHDGQKIS----ARQRWTPTPMQLQILERVYDECTGAPNKQKIQEITTELAQHGQISETNVYNWFQNRRARIKRKQSGVGS-NM---EESEADT---QLLENSAAENF---PEW-E-G
YWNF_0075529_2049816_Hedwigia_ciliata                                           TRGGQVMTEQLETLRRQISVYATICQQEHSTHKST----ARQRWTPSQHQLQILEKLFEQGSGTPNKQRIKEITAELSQHGAISETNVYNWFQNRKARAKRKQQLVAP-KD---GESEADTPKEQMQDES-TN-GTD--------
YZGX_0014734_Cyrilla_racemiflora                                                DG-EF-SI-----QS--SF-NG-QLVPHDM---EQE--VVSSRWNPTPEQLQALEELYRRGTRTPTSEQIQLITAQLQHYGKIEGKNVFYWFQNHKARERQKRRRQIESS-DEQ---LASPSSASTQ-QR-N-LV--ETLQLFPF
YZGX_0022463_Cyrilla_racemiflora                                                DG-EF-RI-----QS--SF-NG-RIVPHDH---KQETQIVSSRWNPTPEQLQILKELYRKGTRTPSAEQIQLITSQLRQYGKIEGKNVFYWFQNHKARERQKRRHQHESS-HEQP--LASPSS----------------------
YZGX_0024740_Cyrilla_racemiflora                                                PRPAPKPVSRDICHDKSFIRPET------------LDVSGGTRWNPTQEQIGLLEKL-RGGMRTPNAQQIEKITEQLAKYGKIEGKNVFYWFQNHKARERQKQKR-SILL-SHCAP-------------PGKCR---RTLKLFPL
YZGX_0026432_Cyrilla_racemiflora                                                -----------------------------------VTMPGSTRWCPTPEQLMILEELYRRGVRTPKASQIQKITAHLSYYGKIQGKNVFYWFQNHKARDRQKLRKKIISQ-QPFDL------H-AG---S-----TDQTLELFPI
YZGX_0041386_Cyrilla_racemiflora                                                -----------------------------NGAGGEKTPP-KPRWNPRQEQIQILEAIFNSGMVNPSRDEIKKIRVQLQEYGKVGDANVFYWFQNRKSRSKQKQRQ-LQTTESQSRQSSSSSPN---TEKTSTS-VFNNVRDTFGH
YZGX_0163162_Cyrilla_racemiflora                                                SGMVKVMTDQMEVLRKQIAVYATICEQEHDGHKIT----GRQRWTPTPVQLQILERIFDQGNGAPSKQKIKEITAELCQHGQISETNVYNWFQNRRARSKRKQQAQT--NN---AESEVETPNEQPPHI-S-EDCSG-PY-----
YZGX_0163708_Cyrilla_racemiflora                                                NGVVKVMTDQIEILRKQIAVYAAICEQHHDGHRIT----GRQRWTPTAVQLQMLERIFDRGNGTPSKQKIKEITSELCPHGQISETNVYNWFQNRRARSKRKQQAPP--NT---AEPETETPNEQTQHV-S-EDSPE-SY-----
YZGX_2001256_0111098_2001255_0111082_Cyrilla_racemiflora                        PRPAPKLTTATTTT-KSFIRPES------------SEETGGTRWNPTQEQIGILEML-RGGMRTPNAQQIEQITSQLGKYGKIEGKNVFYWFQNHKARERQKQKR-SILL-SHCAP-------------PGKCR---RTLKLFPL
ZHMB_0106684_2080957_Krameria_lanceolata                                        ---------------------ES------------SEESGGTRWNPTQEQIGILEML-RGGMRTPNAQQIEQITAQLGKYGKIEGKNVFYWFQNHKARERQKQKR-TTLL-GHCLP-------------PYKCT---N-------
ZJUL_2061215_Rhodiola_rosea                                                     GEMMKVMTDQLELLRHQISAYAAICERDHDGHKIT----ARQRWTPTPPQLQRLEQLFDQGNGTPSKQKIKDITDELAKHGQISETNVYNWFQNRRARSKRKQSVSAT-NN---GESEVETPREQSFETSSVENYSD-HFG-D-H
ZJUL_2061737_Rhodiola_rosea                                                     RRSA-PMAANNESN-NSFIRQDS-DEL---CGKD-TQVMGGTRWNPTQEQIGILEML-KGGMRTPNAHQIEQIAEKLAKYGKIEGKNVFYWFQNHKARERQK-QKRERLG-D----A------------AHRCR---RTLQLFPL
ZTHV_0026492_2080744_Atrichum_angustatum                                        ------IV---------------------G-----SAP-TKGRWAPSEAQLRILERLFEEHAGAPSKQRIEEITRQLRQHGEITDRNVCCWFQNRKARARQKQPA-AATMAACRAPESVSPPKT-SHKRWSRP-KRSDRHSGTG-
ZTHV_0117900_2082872_Atrichum_angustatum                                        -------------FRKQ------------NTRNRT----CRSKWTPSQQQLQILENLFQQGSGTLNKQRVKEVAVELSQYGQIAEKNVKNWFQNRKARAKRKQQQPGRVNNQLNPESNMRVPRSQQHHQESET-NAENCASDN-A
ZTHV_0119666_2003285_Atrichum_angustatum                                        TRGGQVMTEQLETLRRQISVYATICQQEHSNHKST----ARQRWTPSQHQLQILEKLFEQGSGTPNKQRIKEITAELSQHGAISETNVYNWFQNRKARAKRKQQLVTP-KD---GESEADTPKEAIQDESGTN-GAD--------
ZZEI_0035580_2015876_Phylloglossum_drummondii                                   --------------------------QEHIMQKTT----ARQRWTPSHTQLQILERLFEQGNGTPNKQRIKEITGELSRHGPISETNVYNWFQNRKARAKRKQQSALH-KD---GDSEPDTPQDMQPEHWG--VMPT--------
ZZEI_0157178_2123380_Phylloglossum_drummondii                                   ----DAMTDQLKTFRQQVAVHAT-CAQEET------KM-TKNRWTPTPNQLQILKKLFEEVNGTPTREQINTVTEQLSQHGPISKASVSKWFQNHKARGTFQPKH-IEEE-----------------------------------
Zostera_marina_Zosma103g00490_1                                                 -GVVKVMTDQIEILREQISVYATICEKEHSQNMVT----ARQRWNPTTMQLQILEGMFKQGNGTPNKVKIKEITFGLLQHGEISETNVYNWFQNRRARFKRKRKQASI-TD-----S----------------------------
Zostera_marina_Zosma107g00040_1                                                 ------MA---SSNRHWPSLFKSKCN-AHNGEGAERTPP-KPRWNPKPEQIRILEAIFNSGMVNPPRDEIRRIRVQLQEYGQVGDANVFYWFQNRKSRSKHKQRQ-LQRHQQQQTRSSSSSSS--CSDKNSTA-VNINVKLAFGH
Zostera_marina_Zosma114g00510_1                                                 -------------------------------------MQPSTRWCPTPEQLMILEEMYRSGIRTPNASQIQQITAHLSYYGKIEGKNVFYWFQNHKARDRQKMRIRPSRH-LLQSQFMSQP-H------Q-----KEKTLDLFPT
Zostera_marina_Zosma128g00240_1                                                 ------ME-------------------------LEAAAVTNARWNPSKEQIGMLESLYKQGIRTPTADQIQDIAGKLREHGSIEGKNVFYWFQNHKARQRQKQKQETMAF-RLLHKYPPPPC--PYFF-HY-VILEQETLQLFPL
Zostera_marina_Zosma147g00110_1                                                 ------ME-------VGWCQRS-------------TGNGKCGRWNPTAEQVKVLTDL-KSGLRTPSTDQIQKISCQLSSMGKIESKNVFYWFQNHKARERKK-RRRHALN-------------------EA------ETLELFPL
Zostera_marina_Zosma31g00850_1                                                  ------MG----------D--KSP-----NENSKMAS-PVRSRWTPKPEQILVLEHIFNSGMVNPPKDETVRIKRLLEKFGPVGDANVFYWFQNRRSRSRRRQKQ-MGV-------SSSNSGGA-----SS-S-TGKNIRATFGH
Zostera_marina_Zosma34g00290_1                                                  ------MEHH-----QPQLMSEN------NGSGG-SSFCSSTRWIPTTDQIRILKDLYNSGLRSPNADQIQRISARLRQYGKIEGKNVFYWFQNHKARERQK-KRLTVDI-AAAAT--------SG---VMSYM---ETLPLFPI
Zostera_marina_Zosma376g00140_1                                                 -------------------------------------MQPSTRWCPTPEQLMILEGMYRSGIRTPNASQIQHITVYLSCYGKIEGKNVFYWFQNHKARDKQKMRRLICRQ-KQRQILSQLP-Q-SA---DI----REKTLDLFPT
Zostera_marina_Zosma44g00200_1                                                  IKIDRLMG----------D--KT---------QKIST-PVRSRWTPKPEQILLLESIFNSGMVNPPKDETVRIRKLLEKFGPVGDVNVFYWFQNRRSRSRRRQKQ-MQGGMRMSAGSSSSSTRG-----SS-S-NGGDMRKMFGH
Zostera_marina_Zosma52g00180_1                                                  ------MA---SKNGRWTSMFKSKCS-THNGVDAEKTPP-KPRWNPKAEQIRILEGIFNSGIVNPPRDEIKRIRVQLQEYGQVGDANVFYWFQNRKSRNKHKIKQ-LRRSI--NCPASVPA--------NSSK-VESNVREAFGH
Zostera_marina_Zosma537g00050_1                                                 -VSAKVMTNQIEILREQISIYATLTEQAHMQNMIT----ARQRWNPTAMQVQILEDLFKQGNGTLIKGKIKEITLELSQHGEISETNVYNWFQNRRARCKRKQQR----------------------------------------
Zostera_marina_Zosma53g00970_1                                                  ------------------------------------MQPPSTRWCPTPEQLMILEEMYRTGIRTPNAAQIRQITAHLSYYGKIEGKNVFYWFQNHKARDRQKMRRRLSCQ-QQNGQFLHPPLP-HF-PYQ-----KPKTLDLFPT
Zostera_marina_Zosma6g01650_1                                                   ---SYKMQRRK-----SDHNRHCMEEAR-----SSSNASPNSRWNPTNEQISLLETLYKQGVRTPTAEQIQEIAGKLREYGSIEGKNVFYWFQNHKARQRQKQKQETMAF-RLLRKLHPPPC--PYYF-HY-VVLPQQTLQLFPL
FPCO_0043839_2029477_0039543_Interfilum_paradoxum                               PGQ---MTAQVETLRRQVAVYCG-CDNAHKYQDASLSG-SKHRWAPAEAQKVVLERVYAEAGVAPSKARIRELVKELSVHGALSESNVYNWFQNKKARSKRKSAA-TEESIDDRGAGHSSG-SDRGSEGQQRSNL-SDVRASFGD
FQLP_2028874_Klebsormidium_subtile                                              ----------------------------------------------AEAQKAALDRVFQEGGGTPSKARIKELVAELSRHGPVTESNVYNWFQNKKARSKRKVAA-TEEGIDDRNPGHSSGSSDRMSEGQTRSGL----------
MCPK_0004814_Bathycoccus_prasinos                                               PNA-ALMTEQKYALRQQIASYAH-CQQQTSFSNTGYSV-GKVRWQPTTAQFERLEQLFAIDTTTPQRENLKQVTEELSALGPIQECNVYNWFQNKKARLKKREQD-AAEMEEEMRA-QYNA------------------------
QPDY_0041643_2005558_0042035_Coleochaete_irregularis                            DAQGPVMTPQVDILRRQISVYTTICQQAHGNNKTG----GRQRWTPSAAQLAILERLFEAGNGTPNKQRLKEITAELLQHGPIQETNVYNWFQNRKARAKRKSTTANA-TP-----AQSDDPKEMMVGGSGTA-ASHQLRSFY-D
