# Supplementary material for: Large-scale phylogenomic analysis suggests three ancient superclades of the WUSCHEL-RELATED HOMEOBOX transcription factor family in plants
Source: PLoS One. 2019 Oct 11;14(10):e0223521. doi: 10.1371/journal.pone.0223521 (PMC6788696; doi:10.1371/journal.pone.0223521)
Supplement: S2 File — (PHY) [file pone.0223521.s013.phy]

442 150
Amborella_trichopoda_evm_27_model_AmTr_v1_0_scaffold00010_77 --TSSPS-LGSDQ-----PTSSRWNPTPEQLRTLEEMYRRGTRTPTADQIQYITGQLRRYGKIEGKNVFYWFQNHKARERQKRRI-EAAMELGSGG--K------GGGERWITGNNARE-ETLQLFPLS----IQA----PNQQ-SLPLK
Amborella_trichopoda_evm_27_model_AmTr_v1_0_scaffold00012_85 MD-----TI----SPGTAAVSSRWNPTKEQIEVLEGLYRQGIRTPTAEQIQQITRRLRVYGHIEGKNVFYWFQNHKARQRQKQRQDSLRAN---QGLGMFQTTKRFNVNNM----EGGHHETLQLFPV-LNLPSTSDC--E-Q-PDFFHR
Amborella_trichopoda_evm_27_model_AmTr_v1_0_scaffold00021_149 MAHWPSM--QW--RSPEP--KPRWNPKPEQIRILEAIFNSGMVNPPREEIRRIRAQLQEYGQVGDANVFYWFQNRKSRSKHKHKQHQATPSQSSVGPGTSPTES---------------QEKMKMGHI---DIANSINMAEVGAA-MLSS
Amborella_trichopoda_evm_27_model_AmTr_v1_0_scaffold00023_118 ------------------AVSTRWCPTAEQLMILEEMYRGGIRTPNALQIQHITTHLSYYGKIEGKNVFYWFQNHKARDRQKRKM-IKQQQQLP----F---------------------ETLDLFPVS----KEE----SS--------
Amborella_trichopoda_evm_27_model_AmTr_v1_0_scaffold00044_164 -------------GIHKITARQRWTPSQMQLQILESIFDQGNGTPSKQKIKEITSELTQHGPISETNVYNWFQNRRARSKRKQQVHF----S--EEVE-TEKEKKAKLDNILCFQPEVSSD-GQSMDQ-LSSKENVLMHMEDAGSPFHDG
Amborella_trichopoda_evm_27_model_AmTr_v1_0_scaffold00051_5 MNIRC--AQ-QQQAMAQ-VGSTRWNPTQEQIAILEMLYRGGMRTPNAQQIEHITAQLGRYGKIEGKNVFYWFQNHKARERQKKRT-SGAL-TLG------IS-AKKRKCRW-----ERSRKTLELFPLP---------------------
Amborella_trichopoda_evm_27_model_AmTr_v1_0_scaffold00119_79 MD-------QR--RA-EP-VRSRWTPKPEQILILESIFNSGMVNPPKDETVRIRKLLERFGAVGDANVFYWFQNRRSRSRRRQRQQSAAGRGGA-LSSSSS-SSS------SSMS----TENLDLGG--MPSV---INIPQMPSLEALST
Amborella_trichopoda_evm_27_model_AmTr_v1_0_scaffold00405_1 MDGNNNNG--SGTSGCR-QSNSRWIPTAEQIRILRELYSNGVRSPTAEQIQRISARLRQYGKIEGKNVFYWFQNHKARERQKRLT-VDLAVQRA------PVHIALENHN-------VERETLQLFPMHD------EEKPCM-AS-FDHP
Ananas_comosus_Aco001509_1 ------------------APSTRWCPTPEQLMILEEMYRSGVRTPNATQIQQITAHLSYYGRIEGKNVFYWFQNHKARERQKRRL-SRHYYHYQ----P--Q---TNTDFW-DSA-----KTLDLFPTS----KDE--------------
Ananas_comosus_Aco001683_1 MD-------HN--TA-GP-VRSRWTPKPEQILILESIFNSGMVNPPKEETVRIRKLLERYGSVGDANVFYWFQNRRSRSRRRQRQQANPAGGGA--GNFCS-ATA-------DFA----SRQMGYME--SMQL---INLPEVPSLEVLTS
Ananas_comosus_Aco007021_1 ------------------TPSTRWCPTPEQLMILEEMYRSGVRTPNAAQIQQITAHLSFYGKIEGKNVFYWFQNHKARDRQKRRL-SRHQQMLH----PLH----STNYDW-STS-----KTLDLFPLS----KDE----TN--------
Ananas_comosus_Aco011844_1 ML-----------GVHKIPARKRWTPLPKQLNALQGIFDKCRGVPNRKEIKEIALQLSQHGPISEANVSNWFQNRRARMRRSHADIS-------GETG-INMDQWVRTAHV----SGQSNDSLNYFAG-LSGSRRS--------AD--AS
Ananas_comosus_Aco013026_1 MEVEAEGQMQISIGGHKITPRQRWTPTPMQLQILETIFDQGNGTPSKLKIKEITLELSQHGQISETNVYNWFQNRRARSKRKQNAAS----A--EEFE-DESEKKPKSEK-ISIHSEMNSQ-MHAIDP-YSSRENIAVQL----NF----
Ananas_comosus_Aco015382_1 ME---------DDAAAG-VKCGRWNPTAEQVKVLTELFRAGLRTPTTDQIQRISTHLSSFGKIESKNVFYWFQNHKARERKKRRG-ASPALDDDD-------DDDKRDQPRA---DQEQPETLELFPLSKYVRCTDES-----PS-FL--
Ananas_comosus_Aco015463_1 ME-----EASPPPNANASSGSSRWNPTKEQISILEGLYKQGIRTPSAEQIQQITGKLREYGAIEGKNVFYWFQNHKARQRQKQKQETAYFSP----------------------------------------------------------
Ananas_comosus_Aco017897_1 MD-------EN--PA-EP-VRTRWTPKPEQILILESIFNSGMVNPPKDETVRIRKLLEKFGAVGDANVFYWFQNRRSRSRRRQRQQAPVAG-----GGFSS-SSS-------DFA----SRQMGFVE--SVQL---INIAEVPRMQMLSS
Ananas_comosus_Aco022929_1 MEINSSKS--SASSSCR-QSSTRWIPTSEQIRILRDLYNCGIRSPTSEQIQRISATLRRYGKIEGKNVFYWFQNHKARERQKRLS-VDPNAAAT---HK-AV-----------------------FPL------------------LF--
Ananas_comosus_Aco029104_1 MAHWPSLH-QW--RSPEP--KPRWNPKPEQIRILEAIFNSGMVNPPRDEIRKIRAQLQEYGQVGDANVFYWFQNRKSRSKHKLRHHPSSRS---PSVATPP----------QEVNE-KGNKNMELHHF-ASEIATAINVAEVVVAEILAS
Aquilegia_coerulea_Aquca_004_00311_1 MECIKV---SGGRGGGG-TKCGRWNPTAEQVKVLTDLFRSGLRTPSTDQIQNISSQLSFYGKIESKNVFYWFQNHKARERQKRRI-SVD-------------HRP---PK-----NQTEPETLQLFPLSKFFRCKE-------P--SL--
Aquilegia_coerulea_Aquca_004_00664_1 MEQHEENG--SSSSSCR-QTSTRWTPTSDQIRILKDLYNNGVRSPSAEQIQRISARLRQYGKIEGKNVFYWFQNHKARERQKRFT-NDTTTQRA--GHK-AVQMGMNNNFWP---HIEEEETLPLFPMGRFGSGNPE-MISR-TS-YSSI
Aquilegia_coerulea_Aquca_007_00901_1 MDGSSSSQMQISITGHKISTRQRWTPTPMQLQILEHIFDQGTGTPSKQKIKDITNELTQHGPISETNVYNWFQNRRARSKRKQHGPA----T--EEVE-VEKEKRAKPENFICFQSGRSSE-LHSLD--FCSKDTVLLKMELPGGPYQDG
Aquilegia_coerulea_Aquca_010_00626_1 MKIKADYEDIKQEHQAH-SGGTRWNPTQEQIGILEMLYKGGMRTPNAHQIEHITAQLGKYGKIEGKNVFYWFQNHKARERQKKRN-SLGL-SHS-------S-ASKRKHRW-----SYGSKTLELFPLP---------------------
Aquilegia_coerulea_Aquca_014_00949_1 ME-----------AG-SP-VRSRWTPKPEQILILESIFNSGMVNPPKDETVRIRKLLEKFGSVGDVNVFYWFQNRRSRSRRRQRQQAPNNNANT--GGASQ-SSS--------FS----SQQMSSPH--M-QL---INIAEVPSMQMLSS
Aquilegia_coerulea_Aquca_015_00333_1 -------------TGNKMTSRQRWTPTPVQLQILDRIFDEGNGFPGKLKIKDITNELTQHGPISETNVSNWFQNRRARSKRKQMVKA----P--EDIE-DEKEKKTNSDGITCLQFE-----LHPADS--SNLESVLMKMEDPGNPYSEG
Aquilegia_coerulea_Aquca_027_00327_1 ME-----NV----VSGGAAAGSRWNPTKEQISILEALYKQGIRTPTAEQIQQITARLRAYGHIEGKNVFYWFQNHKARQRQKQKQENVYLNS--QTFCYYPLRRKQQRDKKKPYGIHINDETLALFPV-LTT-DNS-C--A-H-TDFLKS
Aquilegia_coerulea_Aquca_036_00007_1 MAHWPSMH-QW--RSPDP--KPRWNPKPEQIRILEAIFNSGMVNPPRDEIRRIRVQLQEYGQVGDANVFYWFQNRKSRSKHKQRSHTQSSSTTFRKMGSSPVAQQGN-NN-PDLS--EEEEKLKLEQLSSTQIAGGINVAEVALAELLSS
Aquilegia_coerulea_Aquca_046_00011_1 ------------------AASTRWCPTPEQLMILEEMYRGGIKTPNATQIQQITAHLSLYGKIEGKNVFYWFQNHKARDRQKRKL-CRQQQQQL-----------KIYNYY-AQE-----KTLELFPIS----RDE----TNY-------
Aquilegia_coerulea_Aquca_091_00003_1 --TATHP-LVSEQ---TTLVSTRWNPTPEQLQTLEELYRRGTRTPSAEQIQQITAQLRRFGKIEGKNVFYWFQNHKARERQKRRS-KSAEEEHQFE--KTQM---RL-DRWMYTTNV---HTLQLFPAN----ESG----TNC--SL---
Arabidopsis_thaliana_AtWOX1 --------VTAEQ---PVMVSSRWNPTPDQLRVLEELYRQGTRTPSADHIQQITAQLRRYGKIEGKNVFYWFQNHKARERQKRQM-ETGHEETVYK--KPEI---RSFGIWILNSN-HEDQTLELFPLK----CSD----------LPLK
Arabidopsis_thaliana_AtWOX10 ME-----QMQIAISAHGMSTRPRWTPTTTQLQILENIYKEGSGTPNPRRIKEITMELSEHGQIMEKNVYHWFQNRRARSKRKQPPTT----T--QD-D-VTEERGRCGDSFILFPPD-------------------LLRD----KD----
Arabidopsis_thaliana_AtWOX11 MD-------QE--SA-EP-VRSRWSPKPEQILILESIFHSGMVNPPKEETVRIRKMLEKFGAVGDANVFYWFQNRRSRSRRRQRQQADATTSNS-PLGSSPASSS------SNLT----SGQMSYHEA-QSNF---INVPEVTRTEVLSS
Arabidopsis_thaliana_AtWOX12 MN-------QE--ST-EP-VRARWSPKPEQILILESIFNSGTVNPPKDETVRIRKMLEKFGAVGDANVFYWFQNRRSRSRRRHRQLAATSIAMS--LGGCSLSS--------NFK----YGHESDHN--QSNS---INVPEVTKMDVLSS
Arabidopsis_thaliana_AtWOX13 MENGGSGQYQIAILGHKMTARQRWTPTPVQLQILERIFDQGTGTPSKQKIKDITEELSQHGQIAEQNVYNWFQNRRARSKRKQHGGG----SS-EEVE-VENEKRVRPESLLCFQPEISSD-LHLLDV--------LVKMGLAESLYDED
Arabidopsis_thaliana_AtWOX14 MV-----QMQIAVSSHRISTRHRWTPTSTQLQILESIYDEGSGTPNRRRIREIATELSEHGQITETNVYNWFQNRRARSKRKQPQTT----T--QD-D-VTEERRSCGDSLILFPPD-------------------LLIG----KE----
Arabidopsis_thaliana_AtWOX2 ME-----------VNAGTASSSRWNPTKDQITLLENLYKEGIRTPSADQIQQITGRLRAYGHIEGKNVFYWFQNHKARQRQKQKQERAYFNP--QDHGVRNYEKRTVTQH-LRFDEDSGRKTLPLFPL-SMGS---GA--REQ-PDFFGS
Arabidopsis_thaliana_AtWOX3 ------------------VASTRWCPTPEQLMILEEMYRSGIRTPNAVQIQQITAHLAFYGRIEGKNVFYWFQNHKARDRQKKKL-AKQLHQQQVN--NYDC---GPNSYWSSSS--MMSKTLELFPIS----KQD--------------
Arabidopsis_thaliana_AtWOX4 MKIRPDQ--HKRDHQTH-PGGTRWNPTQEQIGILEMLYKGGMRTPNAQQIEHITLQLGKYGKIEGKNVFYWFQNHKARERQKKRN-NLISLSCQ-----TRLIMRKRTCRW-----ETMAVTLELFPLP---------------------
Arabidopsis_thaliana_AtWOX5 MSSVKGR--SLRGNNTG-TKCGRWNPTVEQLKILTDLFRAGLRTPTTDQIQKISTELSFYGKIESKNVFYWFQNHKARERQKRKI-SIDF----------------PSTR-----SEQEEETLQLFPVSVARGIREGAEM-HPP--FL--
Arabidopsis_thaliana_AtWOX6 --TTQPPQLASSG----AAATLRWNPTPEQITTLEELYRSGTRTPTTEQIQQIASKLRKYGRIEGKNVFYWFQNHKARERLKRRE-GGAIIKPHHR--KQHY---ASEGKWVTWSNIEE-RTLNLFPVE----KTG----------MPLK
Arabidopsis_thaliana_AtWOX7 MSNIKAR--CNNNGGTG-AKCGRWNPTVEQVKLLTDLFKAGLRTPSTDQIQKISMELSFYGKIESKNVFYWFQNHKARERQKRKI-STVKF--------------K--PR----------RRHQL-PA-K--------------------
Arabidopsis_thaliana_AtWOX8 MSNWPSMNNHH--RIPDP--KPRWNPKPEQIRILESIFNSGTINPPREEIQRIRIRLQEYGQIGDANVFYWFQNRKSRAKHKLRVHKKKDK-----FGVQEVHND------TEFSETENFDKIPAINL--CQSGEDINMPEVVSANVLSF
Arabidopsis_thaliana_AtWOX9 MAHWPSMHPQW--RSPEP--KPRWNPKPEQIRILEAIFNSGMVNPPREEIRRIRAQLQEYGQVGDANVFYWFQNRKSRSKHKLRLHNLPQTPSAKTLGS--VSTVGF-EG-QQLSYGVEEMRMKMLQICNSQL---INMEEVSSAEVLSA
Arabidopsis_thaliana_AtWUS MEGNNNN---KSGGGCR-QTSTRWTPTTEQIKILKELYNNAIRSPTADQIQKITARLRQFGKIEGKNVFYWFQNHKARERQKRFN-GTNMTQRPH-HHKECAYMSYNNGGWN-----EEERTLPLFPMGG--------EVPC-A------
Azolla_filiculoides_Azfi_s0014_g013545 MTEEPTV------ASSVM--RPRWCPTTEQIKILEAVFESGTTTPSRDMIVEIAECLKQFGHIVEANVFYWFQNRKARAKRRRLKQPT---TDA--LGQQPTHTNAI----PQIA--PMSTSLNMPEA-LSTL---SNISTYCFSQVITT
Azolla_filiculoides_Azfi_s0051_g031311 MV-------GGPDCLSM-GTSTRWTPTQAQLEELHAWYVGGVRTPSASQISRITAQLRAYGRIEGRNVFYWFQNQKARERKRMAQ-QKLEQQRQG----QGLQSGHDTERFN---ASDDDLLMELFPLSEFIPSSSTVHHLQ-LH-----
Azolla_filiculoides_Azfi_s0078_g038164 MLHDSTLLGEE--GVCTP--RPRWCPTAEQIQVLEALFNSGTTTPTRDMIVEIAACLKQFGGIVEANVFYWFQNRKARAKRKLRMQHSNNYNNA-PLYYSPDNDDHPHHLNSNYS--ADGDNMHMIHV-ASTL---TSDSST--YPFLGP
Azolla_filiculoides_Azfi_s0123_g048427 M------------------------------------------------IVDIAAQLRRFGSIAEANVFYWFQNRKARAKRKLLQPPPIPPSGNSPPGISPPQSSTR----PHLSAGLIDPRISLSAA-SSQLLIMIMLPDSSAFQILNQ
Azolla_filiculoides_Azfi_s0251_g060288 MDGGPSSQMQISVMGQKFTSRQRWTPSQTQLQILEKLFQQGNGTPSKQRIKEISVELSQYGQISETNVYNWFQNRRARTKRKQQAGG----V--EEFD-VDEEKKPRMDRDAEHQSDLESS-QRLAAV-LSWEDHIMMTGKPVQKTFNE-
Azolla_filiculoides_Azfi_s0288_g063190 LESISSSQLQISVGGRTVSGRQRWTPSQLQLQILENLFERSNGTPSKQKIKAIAAQLGQHGSISESNVYNWFQNRKARAKRKQQH---------EEVE-MDKDKRAASDSMIGSYSSIRNDLLTHASG-GNMKERDIDKPEVPSSDLADS
Azolla_filiculoides_Azfi_s0343_g065738 MSPTAANQT-AAAASRA-PAGSRWSPTAQQLQELQALHMGGLRTPTTAQISRITARLRRHGRIEGRNVFYWFQNQKARERKHSMS-AASSAQAAQ-QTSTSLEINTSSSK-SM--VDNHHALMQLFPLPKVVMLQSTSLCPNWL--Y---
Carica_papaya_evm_model_supercontig_139_11 ------------------SGSSRWCPTPEQVMILEEMYRSGIRTPNASQIQQITSHLSSYGKIEGKNVFYWFQNHKARDRQKRKL-AKQLLLQQ----NFQY--NSMMMNW--LA--ASSETLQLFPVP---------------------
Carica_papaya_evm_model_supercontig_190_1 ME-----NM----GGGGTGSTSRWNPTKEQINMLESLYTQGIRTPSAEQIQQITGRLRAFGHIEGKNVFYWFQNHKARQRQKQKQESAYFSS--HDLGLCPFSMRSSSSDHQDLNFNNDKETLALFPL-LTSGETSGG--E-R-PDFFGS
Carica_papaya_evm_model_supercontig_19_201 MEFVKPAIRARGGNNSG-TKCGRWNPTTEQVKVLTDLFRSGLRTPSTDQIQKISTQLSFYGKIESKNVFYWFQNHKARERQKRKV-SVHQD-----------QDHSSDPK-----NHSKQETLQLFPLSKLHAHHHGTEIHH-P--FL--
Carica_papaya_evm_model_supercontig_21_170 MKIRPESDD-KKD-PTH-PGGTRWNPTQEQIGILEMLYRGGMRTPNAQQIEQITVQLGKYGKIEGKNVFYWFQNHKARERQKKRN-SLGI-THS-----IAF-PRKRKCRW-----ERCKRTLELFPLP---------------------
Carica_papaya_evm_model_supercontig_26_173 ME-----QMQISIGGHKISTRQRWNPTSMQLQILESIYEQGNGTPSKQKIKEITNQLAQHGQISEANVYNWFQNRRARSKRKQQF------Q--QQSP-LDTDKKTRSADILFYQPD-------------------LLKMEAPPSSYCEP
Carica_papaya_evm_model_supercontig_3_402 ---ANPP-LMADL---AVVVSSRWNPTPEQLRTLEELYRRGTRTPTADQIQHITAQLRRYGKIEGKNVFYWFQNHKARERQKRQM-ESSTEHNAYE--KAEM------ERWIISTN-EENQTLQLFPLS----ND----------GLPLK
Carica_papaya_evm_model_supercontig_65_159 ---INTQ-QGSDH-----LSSSRWNPTPEQLLALEELYRQGTRTPTADQIQQIAAKLRRFGKIEGKNVFYWFQNHKARERQKRQV-ESVS--HDYE--EINK---------LTNT--LEDQTLELFPLS----NGN----TKL--TLPLK
Carica_papaya_evm_model_supercontig_6_244 MELNEDSNK-TGGGNCR-QSSTRWTPTSDQIRILKDLYNSGVRSPTADQIQRISARLRQYGKIEGKNVFYWFQNHKARERQKRFT-NSSNTQRPQ-LHK-AAQMGLNH--WN---VLQEEETLPLFPMGGFC-PSPNYYGSH-AT-YTSP
Carica_papaya_evm_model_supercontig_6_368 MENANVNQLQIAMGGHKMTARQRWTPTPIQLQILERIFDQGNGTPSKQKIKDITSELSQHGQISETNVYNWFQNRRARSKRKQLVAP----S--EEVE-VENEKKTKPEDLLCFQPEITSE-LHFLGA----------------------
Carica_papaya_evm_model_supercontig_73_3 ME-------QA--RS-EP-VRSRWTPKPEQILILESIFNSGMVNPPKDETVRIRKLLEKFGAVGDANVFYWFQNRRSRSRRRQRQQANQQKSGA----GSS-GS--------DFS----SGQMGFQE--I-NL---INVPEVPRIEVLSS
Carica_papaya_evm_model_supercontig_7_12 MAHWPSMH-QW--RSPEP--KPRWNPKPEQIRILEAIFNSGMVNPPRDEIRKIRAQLQEYGQVGDANVFYWFQNRKSRSKHKLRHHNQTSPNKK--LNPSSPAGSG-----PTLS--DNQEKMKVVQLT--QISVGINVAEVGTAEVLSS
Ceratopteris_richardii_CrMOWOX MRILEGNEHYEHDLYNA-PRGTRWSPTTEQLRELLNIHIGGIRTPTTAQISSITARLRHYGRIEGRNVFYWFQDQKARERKRLQL-QSRDAERKAEKDTLPVQALPNETLWHRA-SDHQETTLPLFPLPN---IRPTPCIRREAV-LP--
Ceratopteris_richardii_CrWOX13A MNSVSKSQFQISVLVARSNGRQRWTPSQSQLQILESVFETSVGTPSKQKIKEITMELGKHGPISETNVYNWFQNRKARAKRKQQHSM-------EEME-TEKDKRAAFDMLSNFNSSGSSTLQTHFNP-LMLHVREIDKPEVPSSESADS
Ceratopteris_richardii_CrWOX13B -------------MGQKFTSRQRWTPSQTQLQILEKLFQQGNGAPSRQRIKEICAELSQYGQISETNVYNWFQNRRARTKRKQQGV--------EELD-VDEEKRVCTDRDVAFQSSQARE-HAEYDL-QSSQNKATMLRNIPR----SN
Ceratopteris_richardii_CrWOXA MYHTDSLLRQWSPTCSTP--RPRWTPTQEQIQILESIFNSGTTTPSRDMIVDIAAQLRNYGNIGEANVFYWFQNRKARAKRKLQQAP----SAS------------------------------------------------------SS
Ceratopteris_richardii_CrWOXB MVMNATNLGQW--GACTP--RTRWCPTPEQINVLETLFNSGTTTPTRAMIVDIASCLNQFGSIVEANVFYWFQNRKARAKRKLRMAQ----AGA-QL--------------------------------------------------LSA
Citrus_sinensis_orange1_1g022516m MENDNNNQLQIAVGGHKISARQRWTPTPVQLQILESIFDQGTGTPSKQKIKEITVELSQHGQISETNVYNWFQNRRARSKRKQLVSS----S--DEVE-VDEHKTTKPENLMCFHPASSSQ-LHFLGV--------LTKMGMPGSLYDED
Citrus_sinensis_orange1_1g022558m MENDNNNQLQIAVGGHKISARQRWTPTPVQLQILESIFDQGTGTPSKQKIKEITVELSQHGQISETNVYNWFQNRRARSKRKQLVSS----S--DEVE-VDEHKTTKPENLMCFHPASSSQ-LHFLGV--------LTKMGMPGSLYDED
Citrus_sinensis_orange1_1g022926m MENDNNNQLQIAVGGHKISARQRWTPTPVQLQILESIFDQGTGTPSKQKIKEITVELSQHGQISETNVYNWFQNRRARSKRKQLVSS----S--DEVE-VDEHKTTKPENLMCFHPASSSQ-LHFLGV----------KMGMPGSLYDED
Citrus_sinensis_orange1_1g022944m MENDNNNQLQIAVGGHKISARQRWTPTPVQLQILESIFDQGTGTPSKQKIKEITVELSQHGQISETNVYNWFQNRRARSKRKQLVSS----S--DEVE-VDEHKTTKPENLMCFHPASSSQ-LHFLG---------LTKMGMPGSLYDED
Citrus_sinensis_orange1_1g023479m MENDNNNQLQIAVGGHKISARQRWTPTPVQLQILESIFDQGTGTPSKQKIKEITVELSQHGQISETNVYNWFQNRRARSKRKQLVSS----S--DEVE-VDEHKTTKPENLMCFHPASSSQ-LHFLGV----------KQKLSFYYYN--
Citrus_sinensis_orange1_1g026809m MEQDGGDQMQIAVGSQKLTARQRWTPTPAQLQILEHVYDECKGTPRKQKIQDMTAELAKHGQISETNVYNWFQNRRARLKRKQSGVV----P--EEAE-VTESRKQNPESIIYPQPDLG-----------------MIKMEIPGSFHWDR
Citrus_sinensis_orange1_1g027068m MEQDGGDQMQIAVGSQKLTARQRWTPTPAQLQILEHVYDECKGTPRKQKIQDMTAELAKHGQISETNVYNWFQNRRARLKRKQSGVV----P--EEAE-VTESRKQNPESIIYPQPDLG-----------------MIKMEIPGSFHW--
Citrus_sinensis_orange1_1g027250m MEQDGGDQMQIAVGSQKLTARQRWTPTPAQLQILEHVYDECKGTPRKQKIQDMTAELAKHGQISETNVYNWFQNRRARLKRKQSGVV----P--EEAE-VTESRKQNPESIIYPQPDLG-----------------F--------FNVNK
Citrus_sinensis_orange1_1g027928m MKIRPESDE-KRN-QTH-PGGTRWNPTQEQIGILEMLYRGGMRTPNAQQIEQITAQLGKYGKIEGKNVFYWFQNHKARERQKKRN-SLGL-SHC-----FTL-SRKRKCMW-----ECKERTLELFPLP---------------------
Citrus_sinensis_orange1_1g028506m MEQDGGDQMQIAVGSQKLTARQRWTPTPAQLQILEHVYDECKGTPRKQKIQDMTAELAKHGQISETNVYNWFQNRRARLKRKQSGVV----P--EEAE-VTESRKQNPESIIYPQPDLD-------------------------------
Citrus_sinensis_orange1_1g031304m -------------GSQKLTARQRWTPTPAQLQILEHVYDECKGTPRKQKIQDMTAELAKHGQISETNVYNWFQNRRARLKRKQSGVV----P--EEAE-VTESRKQNPESIIYPQPDLG-----------------MIKMEIPGSFHWDR
Citrus_sinensis_orange1_1g035594m --SEVPS-LAPDH-----LGSSRWNPTPEQLLALEEMYRRGTRTPSAEQIQHIASQLRRFGKIEGKNVFYWFQNHKARERQKRWE-SETNQQKPYD--KSEM---EAAFMWLLKT-----KTLELFPLR----DDG----TNNF-TLPLK
Citrus_sinensis_orange1_1g036145m MANWPSMHHQW--RSPEP--KPRWNPKPEQIRILESIFNSGMVNPPRDEIRRIRAQLQEYGQVGDANVFYWFQNRKSRSKHKLRHQNSQQTTTIGKLSPSPIQQTEG----QQLS--QEDTIWKI-QLS-SPIPVVINVAEVVAAEVLSS
Citrus_sinensis_orange1_1g036802m MDYVKAG-RAGNGDNTG-TKCGRWNPTSEQVKVLTDLFTSGLRTPSTDQIQKISTQLSFYGKIESKNVFYWFQNHKARERQKRKV-SVDYD-----------K---SPKR-----EADEPETLQLFPLSKMHGFKEGTEM-H-P--FL--
Citrus_sinensis_orange1_1g039144m ------------------AGSTRWCPTPEQLMILEEMYRSGVRTPNASQIQHITAHLSHFGKIEGKNVFYWFQNHKARERQKRKL-GKQLQLQQ----Q------SLMMYW---S-----RTLELFPIA----KEE--------------
Citrus_sinensis_orange1_1g043602m ---NNNP-LFGEQ----VVVSSRWNPTPEQLRTLEDLYRRGTRTPSADQIQHITAQLRRFGKIEGKNVFYWFQNHKARERQKRQM-ESSPHHHNFE--KAEA---CF-ERW----N-EEDQTLQLFPLN----SDD----ANNS-NLPLK
Citrus_sinensis_orange1_1g046372m MEGNGA-S--SGKNNCR-PTCPRWTPTTDQIRILKELYNNGVRSPTAEQIQKISARLRQYGKIEGKNVFYWFQNYKARERLKKIE-GSSTSQRPF--AK-YGQMGRSQNYWI---SAEEEETLPLFPMGNYC-SKP--------------
Citrus_sinensis_orange1_1g046813m ME-----NM----GGTTLSSSSRWNPTKEQINMLESLYAQGIRTPSAEQIQQITTRLRAYGHIEGKNVFYWFQNHKARQRQKQKQERAFINS--RDLGFCTSKMRAKTDQMPECNSNSNQETLPLFPL-LNAMENS-P--D-Q-PDFFQG
Citrus_sinensis_orange1_1g047211m ME-------QS--RSTEP-VRSRWTPKPEQILILESIFNSGMVNPPKDETVRIRKLLEKFGSVGDANVFYWFQNRRSRSRRRQRQQAQRNNAGA--MGATS-SS-------GDYS----SGQMGFQEV-VSNL---INAPEIPRLQVLSS
Cucumis_sativus_Cucsa_043520_1 MEINDQGG--SNGGGCR-QSSSRWTPTTDQIRILKELYNNGVRSPSADQIQRISARLRQYGKIEGKNVFYWFQNHKARERQKRFT-SNSTSKISH-SHK--FYGRRSHNMWAAAAYVSMEETLPLFPIGGFC-MKPG-AASR-AS-YASP
Cucumis_sativus_Cucsa_046640_1 MAHWPSMH-QW--RSPEP--KPRWNPKPEQIRILEAIFNSGMVNPPRDEIRKIRAQLQEYGQVGDANVFYWFQNRKSRSKNKLRHQNNSQTAATPK----SVSSTTGSGG-AELS--LDQDKINMVQFNLTTI---INVGEVSSADVLSN
Cucumis_sativus_Cucsa_111520_1 --------ILDEESS-IVVSSSRWNPTVEQLRILEELYRRGTRTPSADQIQHITAQLRRFGKIEGKNVFYWFQNHKARERQKRQT-AADQTKYSYE--KSQT---RESERW-INPDRNDGMTLQLFPLS----REG----KSFT-SLPLK
Cucumis_sativus_Cucsa_121900_1 --------MVADQPS--VVVSSRWNPTPEQLRVLEELYRRGTRTPSADQIQHITSQLRRYGKIEGKNVFYWFQNHKARERQKRQM-ESSADHSTYE--KPEI---NF-EKNLLHCDVEEEETLQLFPLS----NGG--------------
Cucumis_sativus_Cucsa_136500_1 --C----GESGGGGKGS-SKCGRWNPTAEQVKVLTELFRSGLRTPSSDQIQKISHHLSFYGKIESKNVFYWFQNHKARERQKRKL-SLPQ-QQH-----------SSNLQ-----SMLEPKTLQLFPLSQVNGYEDETKM-H-P--FL--
Cucumis_sativus_Cucsa_213810_1 ME-----TA----GGGGPPVSSRWNPTKEQISILENLYRQGVRTPSADQIQQITVRLKDYGHIEGKNVFY------------------------QDVGLYQVKKRSKSERR----INQTTETLSLFPT-LQSPSDEAH--R-Q-PEFF--
Cucumis_sativus_Cucsa_272210_1 MELSNADQMQISVAGHKITARQRWTPTPVQLQILEQIFDEGNGTPSKQKIKDITLQLTQHGQISEANVYNWFQNRRARSKRKQANSL----P--DEPE-VDKEKKTKPEAFMYSQTDLSTE-ILSFDA-FSGH-TPSNKMNVP-DPYTEG
Cucumis_sativus_Cucsa_323040_1 MELTGTTQLQIAVSSHKITSRQRWTPTPVQLQILERIFDQGNGTPSKQKIKEITSELGQHGQISESNVYNWFQNRRARSKRKQQSAA----P--EEVE-VEKDKKTKPVDFMCFQPEMSSE-LHFLDP-FSLKEGM--------------
Cucumis_sativus_Cucsa_336980_1 ME-------HG--RA-EP-VRSRWTPKPEQILILESIFNSGMVNPPKDETVRIRKLLEKFGSVGDANVFYWFQNRRSRSRRRQRQQAG---TGA--MNAVS-SSS-------DFS----SGHMGFSE--VSNL---INVPEVPKMEVLSS
Cucumis_sativus_Cucsa_379650_1 ----------------SSITPSRWCPTPEQVMILEEIYRNGLKTPNATQIQHITSHLSFYGKIEGKNVFYWFQNHKARDRQKRKL-YKQLQQHH----HLPS------GGW-EDG-----RTLELFPVA----KEE--------------
Cucumis_sativus_Cucsa_395970_1 LALPPLP---KKNTGTH-PGGTRWNPTQEQIGILEMLYSRGMRTPNAQQIEHITAQLGNYGKIEGKNVFYWFQNHKARERQKKRN-SLGL-PHS------PA-HTKRKCLW-----DKKERTLELFPLP---------------------
Eucalyptus_grandis_Eucgr_A02149_1 ME-------QS--GG-EP-VRSRWTPKPEQILILESIFNSGMVNPPKDETVRIRKLLEKFGAVGDANVFYWFQNRRSRSRRRQRQQAATAAEGA--MGASC-SS--------QFP---SHHHVGFPE--SSNM---INVPEVPRAQILSS
Eucalyptus_grandis_Eucgr_B00945_1 --NAAPP-LMAEQ----VVVSSRWNPTPEQLRTLEELYRRGTRTPNADQIQQITAQLRRYGKIEGKNVFYWFQNHKARERQKRQM-EAGPEEPNLE--KAET---NF-ERWLINTD-EE-QTLQLFPLS----FDG---------HLPLK
Eucalyptus_grandis_Eucgr_B02379_1 MG-----------SGGGSPATSRWNPTKEQIGILESLYRQGIRTPTADQIQQITGRLKAYGHIEGKNVFYWFQNHKARQRQKEKQESAYLNP--QDIGMCPIKRRQKTDFVQGHHSNRNQETLDLFPL-ASKCDQDNN--D-Q-PDFFNG
Eucalyptus_grandis_Eucgr_B02435_1 ------------------SASTRWCPTPEQLMILEEMYRSGVRTPNAAHIQQITAHLSLYGKIEGKNVFYWFQNHKARDRQKRKL-SKQLHNNH----YDL----LSKMYK---S---VSKTLDLFPTA----KEE--------------
Eucalyptus_grandis_Eucgr_D00577_1 MAHWPSMQHQW--RTPEP--KPRWNPKPEQIRILEAIFDSGMVNPPREEIRKIRAQLQEYGQVGDANVFYWFQNRKSRSKHKLRHQTQQQNPTVGGCGP------------PHLSNNGDHHKMKMMSLN-SNV---INVAQVASADVLAS
Eucalyptus_grandis_Eucgr_F02320_1 MKIRPESDD-KRD-QTH-PGGTRWNPTQEQIGILEMLYRGGMRTPNAQQIEQITAQLSKYGKIEGKNVFYWFQNHKARERQKKRN-SLGL-SHC-----TILTTKKRKCRW-----ESFRRTLELFPLP---------------------
Eucalyptus_grandis_Eucgr_G03036_1 MEYVKAA-RGHGGNGGG-TKCGRWNPTTEQVKVLTDLFRSGLRTPSTDQIQKISTQLSFYGKIESKNVFYWFQNHKARERQKRKV-SVD-------------QTK--SAK-----HHVESETLQLFPLSKLRACRDGTTM-H-P--FL--
Eucalyptus_grandis_Eucgr_I02222_1 METAAGNQLQIAVGGHKITARQRWTPTPLQLQILERIFNEGNGTPSKQKIKEITTELSQHGQISETNVYNWFQNRRARSKRKMQNAT----G--EEAE-VEKEMKTKPEIFLCFQPEISSD-LHFADS-YLRSDAMLGKMEVPGALYHED
Eucalyptus_grandis_Eucgr_J02429_1 MEMNCSNG--TSSSSCR-QSSTRWTPTTDQIRILKDLYNYGVRSPTADQIQRISARLRQYGKIEGKNVFYWFQNHKARERQKRFF-SDPNSPTAP-LHK-AVQMGVSK---------------ALF-----------------FQ-YL--
Fragaria_vesca_mrna09136_1_v1_0_hybrid MKIRPESHE-KKDSQMH-PGGTRWNPTQEQIGILEMLYRGGMRTPNAQQIEQITAQLGKYGKIEGKNVFYWFQNHKARERQKKRS-TLGL-THS-------G---KRKCMW-----DTCNRTLELFPLP---------------------
Fragaria_vesca_mrna09389_1_v1_0_hybrid --THVPP-L--QR---QVVVSSRWNPTPEQLRALEELYRRGTRTPSAEQIQQITAQLRRFGKIEGKNVFYWFQNHKARERQKRQM-ESHDDLQLYE--KSLQ---SMPEKWLINAGAED-QTLELFPLS----G------PSFG-GLPLK
Fragaria_vesca_mrna13035_1_v1_0_hybrid MENGNGNQLQIAVSGHKITARQRWTPTPVQLQILEQLFDQGNGTPSKQKIKEITSELSQHGQISETNVYNWFQNRRARSKRKQQNAT----S--EEVE-VDKDKKKGPQDLLCFQPEMSSD-LHFLDP-FDLRDEVMTKMEVGGSLFQED
Fragaria_vesca_mrna14025_1_v1_0_hybrid ------------------ASSSRWCPTPEQLMILEEMYRAGVRTPNASQIQHITTQLSYYGKIEGKNVFYWFQNHKARDRQKRKL-CKQLHLQQ----QLH----SVIMYW---S--ATAKTLQLFPIS----RAE----SN------PR
Fragaria_vesca_mrna14133_1_v1_0_hybrid ME-----DQ----LGVGLENTTRWNPTKEQITILEDLYEKGMRTPSAEFIQAVTARLKTYGHIEGKNVFYWFQNHKARQRQKEKQESAYFNPP-PEVGLHPVKRRPRMEKLHGYGTNDDPETLPLFPL-LESLQNS-H--ERP-SDFFQG
Fragaria_vesca_mrna14621_1_v1_0_hybrid ME--EDGA--AGGATCR-QSSTRWTPTTDQIRILKELYNKGVRSPSAEQIQRICLQLKRYGKIEGKNVFYWFQNHKARERQKRFT-ADVH-QRSQ-MNK-AFQMGLGHNFWTSG---EQEETLPLFPMGG---IKTGYNGAR-TS-YGTL
Fragaria_vesca_mrna20491_1_v1_0_hybrid ME-----QVQIAVGGNKVTARQRWTPSNTQLEILERIYNEANGTPGKHRVKEITKELSQHGHVTETNVYNWFQNRRARSKRKQSVPT----R--EDIE-VIKDKKTKPED-MYFRPD-------------------FF------------
Fragaria_vesca_mrna20925_1_v1_0_hybrid MDCIKSIGGGGGGGGGN-NKCGRWNPTTEQVKVLTDLFRSGLRTPSTDQIQKISTQLSFYGKIESKNVFYWFQNHKARERQKRKV-SIDI------------K---SPNE-----S-SEPETLQLFPISKFYACKEGGEMHH-P--FF--
Fragaria_vesca_mrna28935_1_v1_0_hybrid MAHWPNMHQRW--MTPEP--KRRWIPRPEQIGILEAIFNSGMVNPSREEVRMITAQLQEYGQVVDANVFYWFQNRKSRSKHKHRRQYFSPP--------SPVNNPASSNGANNLS---------------HQVAAIINVAEVAEADVLSS
Fragaria_vesca_mrna30337_1_v1_0_hybrid ME-------QG--ST-EP-VRSRWIPKPEQILILESIFNSGMVNPPKEETVRIRKLLEKFGSVGDANVFYWFQNRRSRSRRRQRQQANQLAGGAPPMAGST-SSS------ADFS----SGQMGFPE--ISSL-----------------
Fragaria_vesca_mrna30464_1_v1_0_hybrid MELTEDG---GNNEASR-QSITRWTPTNDQLIILNDLYNKGVRSPSNEQIQMIRFQLRQYGKIEGKNVFYWFQNHKARERQQKFT-SDGH-QSSQ-MNK-AIQMGISHNFGT-----EQEETLPLFPMGG---TKTGYNGAR-TS-YGTP
Fragaria_vesca_mrna31986_1_v1_0_hybrid ME-----QVQIAVGGNKVTARQRWTPSNTQLEILERIYNEANGTPGKQRVKEITKELSQHGQNQIVSPKDKRQNLKTCSFEVQHV------P--EQVY-VDTE------------YE-------------------FTAVEVSKPGRREI
Fragaria_vesca_mrna32456_1_v1_0_hybrid ---------SSSG-----LRRSRWTPTPEQVMALKEMYRCGLKTPTAKQIQLVTVQLRNYGRIEGKNVFYWFQNYRARERQKRQV-MSMYKSTDLE--NDQV---------LVEQ--RREQTLELFPLS----RGA----ADLI-AFKAY
Ginkgo_biloba_GbWOX13 MDVLPQPQMQISVSGHKMTARHRWTPTQMQLQILENIFEQGNGTPSKQKIKEITAELAQHGQISETNVYNWFQNRRARTKRKQQLGL----S--EELD-LEKEKKSKMDHNITFQSEGFSD-QHHFDS-LDSEDHGLIVDEPVDNSLHEG
Ginkgo_biloba_GbWOX2 ML-----SASSAASSSNNNASIRWNPTKEQIAVLEGLYRQGIRTPTAQQIQQITSRLRMFGNIEGKNVFYWFQNHKARQRQKQKQHNFYFNP--SGCSTYQALRHSQSKS-QSMEVNECDRTLELFPL-NTVQDYNVNCCD-R-RHFFDP
Ginkgo_biloba_GbWOX3A ------------------PASTRWTPTPEQLMLLEDMYTNGIRNPTGEQIQQFTAHLSLYGKIEGRNLFYWFQNRKARDRLKLQN-MDAALKRT-D--RSRS---SLCSVW-ASD-----QTLELFPLP-------------------L-
Ginkgo_biloba_GbWOX3B ------------------TGTARWNSTPEQLMILEDIYRGGIQNLTAVQIQQITAHLSLYGKIEGKNVFYWFQNHKARDRQKRIN-MDNTKQEM-H--NCN----CGTKLW-CSD-----ETLELFPLS-------------------L-
Ginkgo_biloba_GbWOX4 MASSTTPQDTERNCASH-PSGTRWNPTPEQIRILEMFYKGGMRTPNAEQIEHITAQLRHYGKIEGKNVFYWFQNHKARERQKKRN-SLVA-TTK------PADSPKRKTRWT---SSNTDQTLQLFPLLDLPSCKETS-----KN-FS-P
Ginkgo_biloba_GbWOX9 M-HWPNMH-QW--RSPEP--KPRWNPKPEQIRILEAIFNSGMVNPPRDEIRRIRTQLQEFGQVGDANVFYWFQNRKSRTKQKQRHQTSSTE---AIIGSSSMMSTCV------LN----------------DI---INVPEVPMAEVLSS
Ginkgo_biloba_GbWUS ME-----------SGYR-QSGTRWNPTPEQLSILSELYRNGIRSPSADQIQRISWKLSRYGKIEGKNVFYWFQNHKARERQKRLS-MVGCDPALM-GHAYP-ELRDSRRK-----TDTESKILQLFPLN-YCLCEK-------HI-YNNE
Glycine_max_Glyma_01G166800_1 MEQNED-G--GSGGGSR-QSSTRWTPTNDQIRILKELYNNGIRSPSAEQIQRISARLRQYGKIEGKNVFYWFQNHKARERQKRFT-SDHNHQRPP-HTK-VVQMGINHNLWA---PSEAEETLPLFPMGGYC-LKSGFKNSR-AS-YTSP
Glycine_max_Glyma_02G093900_1 ME-----QLQIAVGGLKIASRQRWTPTAMQLQILERIFDQGIGTPTKEKIKEITNELSQHGQISETNVYNWFQNRRARSKRKQQNVA----PS-EEVE-VDKDKKTKPDEFLGFQHD---S-LQYLNP-F---DGLLTKLETPENLYQGD
Glycine_max_Glyma_02G254800_1 MDCIR----SSSGVRSG-TKCGRWNPTTEQVKLLTELFRSGLRTPSTDQIQKISTQLSFYGKIESKNVFYWFQNHKARERQKRKL-SFD-------------K---PSTQ-----YQSKPETLQLFPLSKLRACRDGEQM-H-P--FL--
Glycine_max_Glyma_03G007600_1 ME-------QG--RS-EA-VRSRWTPKPEQILILESIFNSGMVNPPKDETVRIRKLLEKFGAVGDANVFYWFQNRRSRSRRRQRQMQATVTGGA--MGGSSSSSS------QQFS----SHQMGFPD--HSNL---INIAELPKVEMLSS
Glycine_max_Glyma_04G016700_1 METSNGGQMQISVSGHKITARQRWTPTPLQLQILERIFDEGNGTPSKQKIKDITIELGQHGQISETNVYNWFQNRRARSKRKQLTPA----P--E----VEKEKKTRAEGVMYIQPDIG-----------------LLKIEVASCSYF--
Glycine_max_Glyma_04G040900_1 MKIRPESDD-KKDGQTH-PGGTRWNPTQEQIGILEMLYKGGMRTPNAQQIEQITVQLGKYGKIEGKNVFYWFQNHKARERQKKRS-SLAS-SHS-------LTTRKKKCRW-----QPCERTLELFPLP---------------------
Glycine_max_Glyma_05G245900_1 ---TNSP-LVADQ----VVVSSRWNPTPEQLRALEELYRRGTRTPSAEQIQQITAQLRRFGKIEGKNVFYWFQNHKARERQKRQM-ESAA--HTFE--KAEI---NF-ERWLINTN-DD-QTLQLFPTN----SSD---------ALPLK
Glycine_max_Glyma_06G016800_1 METSNAGQMQISVSGHKITARQRWTPTPLQLQVLERIFDEGNGTPSKQKIKDITIELGQHGQISETNVYNWFQNRRARSKRKQLTPA----L--EEVE-VEKEKKTRAEGVMYIQPDIG-----------------LMKIEVAGCSYF--
Glycine_max_Glyma_06G041800_1 MKIRPESDD-KKDGQTH-PGGTRWNPTQEQIGILEMLYKGGIRTPNAQQIEQITVQLGKYGKIEGKNVFYWFQNHKARERQKKRN-SLAF-SHS-------LTTRKKKCRW-----QACERTLELFPLP---------------------
Glycine_max_Glyma_07G101000_1 ---TTTP--HLEQ----VVVSSRWNPTPEQLRALEELYRRGTRTPSAEQIQHITAQLRRFGNIEGKNVFYWFQNHKARERQKRQM-ESDA----FE--KAET---NV-ERWLINTN-ED-QTLQLFPLS----ISD----ANNL-TLPMK
Glycine_max_Glyma_07G131000_1 ------------------AGSPRWSPTTEQLMILEELYRSGIRTPSASQIQQITTHLSFYGRIEGKNVFYWFQNHKARDRQKRKL-TKQLQLQQ----NTH----KEMFCW---Q-----KTLDLFPLT----SED--------------
Glycine_max_Glyma_07G203000_1 MSHWPNMH-QW--RTPEP--KPRWNPKPEQIRILEAIFNSGMVNPPRDEIRKIRVQLQEYGQVGDANVFYWFQNRKSRSKHKLRHQNHAEASQTAIFGSSPMHNNVQ--G-CQLN--DEDKALKITQLS-TQL---INVEEVVMADVLSS
Glycine_max_Glyma_07G219400_1 --IAQPY-VLAEE-----QHSTRWSPTPVQLLVLEELYKQGTKTPSAEQIQQIASQLRQFGKIEGKNVFYWFQNHKARERQKRRE-MEENNNNNCG--KAEL---NI-EKLIAAPNLYGGRTLDLFPHR----DGI----TEI--TLPLR
Glycine_max_Glyma_08G053700_1 ---TNSP-LVADQ----VVVSSRWNPTPEQLRALEELYRRGTRTPSAEQIQQITAQLRRFGKIEGKNVFYWFQNHKARERQKRQM-ESVVHH-TLK--RQRY---SY-IEW---------------------------------------
Glycine_max_Glyma_09G177800_1 --------HVAEK----VVVSSRWNPSPEQLRALEELYRRGTRTPSAEQIQHITAQLRRFGNIEGKNVFYWFQNHKARERQKRQM-ESDA----FE--KAET---NL-ERWLINTN-DD-QTLQLFPLS----SSD----ANNL-TLPMK
Glycine_max_Glyma_10G069700_1 MAHWPSMH-QW--RSPEP--KPRWNPKPEQIRILEAIFNSGMVNPPRDEIRKIRAQLQEYGQVGDANVFYWFQNRKSRSKHKLRHQNMNHHTTTPKIGSSPVQQQDV-HG-QQLSSA-DKSQMKIMSLNTTQL---INVAEVAVADVLSS
Glycine_max_Glyma_10G289900_1 VENVNVDQLQIAVGGHKITSRQRWTPTPVQLQILERIFDQGNGTPSKEKIKEITAELGQHGQISETNVYNWFQNRRARSKRKLQNAA----Y--EEVE-VDKDKKTKAEEFLCFQPQVHSDYLQYLNP-FNLKNEVIGKMEVGGSLFHGH
Glycine_max_Glyma_11G076500_1 MEQNEDAG--GSGGGSR-QSSTRWTPTNDQIRILKDLYNNGIRSPSAEQIQRISARLRQYGKIEGKNVFYWFQNHKARERQKRFT-FDHNNQRPP-IHK-VVHMGINHNLWA---PTEAEETLPLFPMGGYC-LKSGFKNSR-AS-YTSP
Glycine_max_Glyma_11G140400_1 ME-----EL----GNEGVAASSRWNPTKEQISMLENLYKQGIKTPSAEEIQQITARLRAYGHIEGKNVFYWFQNHKARQRQKQKQETAYFNP--QEIGFHQFRRSPSEKVVEGMHSDSHQETLDLFPL-LTTTDSSHA-PN-Q-PNFFSG
Glycine_max_Glyma_11G210800_1 MAHWPSMH-QW--RSPEP--KPRWNPKPEQIRILEAIFNSGMVNPPRDEIRKIRAQLQEYGQVGDANVFYWFQNRKSRSKHKLRHQNLNHHTATPKIGSSPVQQQ---HG-QHLSSA-DKSQVKIMSLNTTQL---INVAEVALADVLST
Glycine_max_Glyma_11G227800_1 MEFSSGV--VGGNGSTG-TKCGRWNPTTEQVKVLTELFSSGLRTPSTDQIQKISNQLSFYGKIESKNVFYWFQNHKARERQKRKV-----------------K--NSFTQ-----YQSEPETLQLFPLSNVHACRDGEQM-H-P--FM--
Glycine_max_Glyma_12G063900_1 ME-----EL----GNGGVASSSRWNPTKEQISMLENLYKQGIKTPSAEEIQQITARLRAYGHIEGKNVFYWFQNHKARQRQKQKQETAYFNP--QEIGFHPFRRSPSEKVV-GMHSDSNQETLDLFPL-LTTTDSSHA-PN-Q-PDFFSG
Glycine_max_Glyma_13G172700_1 MSHWPSMH-QW--RTPEP--KPRWNPKPEQIRILEAIFNSGMVNPPRDEIRKIRVQLQEYGQVGDANVFYWFQNRKSRSKHKLRHQNNAEASQTYNFGSSPMHNNGQ--G-CQLS--DQDKALKIMQLS-IQL---INVVEIVMADVLSS
Glycine_max_Glyma_13G334900_1 ME-----SS----NVRTHSSVSRWSPTKEQIDMLENLYKQGIRTPSTEQIQQITSRLRAYGHIEGKNVFYWFQNHKARQRQKMKQQTAYSNP--RGFSFQSISST---GPLDGMQPDCNREVLTLFPL-LTHQ---HL--N-Q-PNFFEP
Glycine_max_Glyma_14G084600_1 MKIKPESDDNKRDGQTHIPGGTRWNPTQEQIGILEMLYRGGMRTPNAQQIEQITAQLSKYGKIEGKNVFYWFQNHKARERQKKRN-NLGL-AHS-----CCMTKR-KKCRW-----Q--RRTLELFPLP---------------------
Glycine_max_Glyma_15G039600_1 ME-----ST----SSGAHSSVSRWSPTKEQIDMLENFYKQGIRTPSTEQIQQITSRLRAYGYIEGKNVFYWFQNHKARQRQKQKQQSAYCNP--KGFSFQPISSRIETGSFDGMQPDSNREALTLFPL-LTHHVS-HL--N-Q-PNF-QY
Glycine_max_Glyma_17G240300_1 MKIKPQSDDNKRDGQTHIPGGTRWNPTQEQIGILEMLYRGGMRTPNAQQIEQITAQLSKYGKIEGKNVFYWFQNHKARERQKKRN-NLGL-AHS-----CSLTKR-KKCRW-----Q--RRTLELFPLP-----------------LF--
Glycine_max_Glyma_18G029700_1 MECIR------GGSGTG-TKCGRWNPTTEQVKVLTDLFSSGLRTPSTDQIQKISNQLSFYGKIESKNVFYWFQNHKARERQKRKV-----------------N--NSFTQ-----YQSEPETLQLFPLSNVHACRDGEQM-H-P--FM--
Glycine_max_Glyma_18G179300_1 ------------------AGSSRWSPTTEQLMILEELYRSGIRTPSASQIQQITTHLSFYGRIEGKNVFYWFQNHKARDRQKRKL-TKQLQLQQ----NTH----KEMFCW---Q-----KTLDLFPLT----NED--------------
Glycine_max_Glyma_18G288000_1 ME-----QLQIAVGGHKIASRQRWTPSAMQLQILERIFDQGTGTPTKEKIKEITNELSQHGQISETNVYNWFQNRRARSKRKQQNVA----PS-EEVE-VDKDKKTKPDEFLGFQHG---S-LQYLNP-FSLRDGLLTKMEAPENLYQGD
Glycine_max_Glyma_19G118400_1 ME-------QG--RS-EA-VRSRWTPKPEQILILESIFNSGMVNPPKDETVRIRRLLEKFGAVGDANVFYWFQNRRSRSRRRQRQMQAAATGGA--MGGSS-SSS------HQFS----SSQMGFPD---SNL---LNIAELPKVEMLSS
Glycine_max_Glyma_20G017600_1 --IAQPY-VVAEE-----QQSTRWSPTPVQLLVLEELYRQGTKTPSAEQIQQIASQLRQFGKIEGKNVFYWFQNHKARERQKRRE-MEENNNNNCG--KAEL---NI-EKLMEASNLYGGRTLDLFPHR----HGI----TEV--TLPLR
Glycine_max_Glyma_20G099400_1 VENVNVDQLQIAVGGHKITSRQRWTPTPVQLQILERIFDQGNGTPSKEKIKEITAELGQHGQISETNVYNWFQNRRARSKRRLQNVA----P--EEVD-VDKNKKTKAEEFLCFQPQVYSDHLHYLNP-FNLKNEMVGKMEVGGSLFHGD
Gnetum_gnemon_GgWUS ME---------ENNSSS-NSGARWNPTPEQLSILKELHGRGIRSPSAEQIHHISWKLSSYGKIEGKNVFYWFQNHKARQRQKRLG-SVMPASAS------PVIRR---PR-------ASRTTLELFPLRQVLDTRHGHQIID-VG-FR--
Gnetum_gnemon_WOX13 MDLMRMSQLQICVQTFRPSARQRWTPSQSQIDILDRVYEASNGNPNKQKIKDITAELSQHGPVSETNVYNWFQNRKARAKRKQQPLP----R--DEVD-GEKEKKLRLETESASHHDKTKSQLHDVDY-SEKKKADIDDREVPSMEWANE
Gnetum_gnemon_WOX2A MA-----------QGIGMGIHGRWNPTKEQVEMLEGFYNDGICTPSAVQIDDMAAQLRRYGPIQGKNVFYWFQNRKARFRNQLRQSQQQQHS------ILPAHRTCQTEVV------REIEILELFPL-AKKP---------P-------
Gnetum_gnemon_WOX2B MA-----------EGMAMGIHGRWNPIKEQVEMLERFYNDGIRTPSAVQIDDMTAQLRRYGPIQGKNVFYWFQNRKARLRNQLRQSHQQQHP------ILPSHHTCQTEVV------REIEILELFPL-AKTA-----------AE----
Gnetum_gnemon_WOX3 ------------------PATTRWNPTAEQLMILEELYRGGMRTPSAEQIQQITAHLSLYGKIEGKNVFYWFQNHKARDRQKRRL-DTRVVHEQ-E--S-------------ESV-----QTLQLFPTS---------------------
Gnetum_gnemon_WOX4 MEGSSSSEDRDKTAQAQTSSGTRWNPTPEQIKFLEMLYRSGMRTPNAEQIEHITAQLRQYGKIEGKNVFYWFQNHKARERQKKRT-SMQQ-QQAH----TPIQQPFGSSPWT---SSSTDYTLKLFPLP-------SAESST----YF--
Gnetum_gnemon_WOX9 MSNWPSL------RNPEP--KPRWNPRPEQIRILEDLFNSGMVNPSRDEIKRIKNRLLPYGNVGDANVFYWFQNRKSRTKQKLARNS---------EAAAP------------YA--YQSFQYQAMHG--SML---MNHTDVPPLEAITT
Gnetum_gnemon_WOXX --------NASSN---VKKGSSRWTPTPEQRQILEKIFRSQTIKPTHEQIEFIARKLQVYGPIEPKNVFFWFQNHKARNSGHKHD-HQDEAASSLS--PGQF---GSSNGYMMRQNIQE-NTLDLFPLP----SKD--------------
Gnetum_gnemon_WOXY MD-----SN-DSNAD---PRWVRWNPTKEQLRTLENVYNGGNKSPRTEQIQHITAELRRHGNVAGINVFYWFKNRKARERRRKTA-FCPSHSAS-----VAFDAGGSSST-W---SSNTPQTLQLFPPP---------------------
Gossypium_raimondii_Gorai_001G108900_1 ME-----NM----GDGGTTGDSRWNPTKEQISILESLYLQGLRTPSADQIQQITSRLKAYGSIEGKNVFYWFQNHKARQRQKQKQQNAYINP--QELGICPDERRERPAKMRDYNENSNHETLELFPL-LTLMGISST--E-Q-QDFFQG
Gossypium_raimondii_Gorai_001G199200_1 MENVNVNQLQIAVAGHKITARQRWTPTPVQLQILERIFDQGTGTPSKQKIKEITSELSQHGQISETNVYNWFQNRRARSKRKQLGSS----S--EELE-VENEKKTKPENLLCFQPEITSE-LHFLGV--------LSKMGMPGSIYDGD
Gossypium_raimondii_Gorai_002G134800_1 MKIRPDSDN-NRH-PTH-PGGTRWNPTQEQIGILEMLYRGGMRTPNAQQIEQITEQLGKYGKIEGKNVFYWFQNHKARERQKKRS-SLGL-THC-------L-TRKRKCRW-----DSSKRTLELFPLP---------------------
Gossypium_raimondii_Gorai_002G178400_1 -------DLANEG-----LGSSRWNPTPEQLLTLEELYRRGTRTPSAAQIQQIATRLRRFGKIEGKNVFYWFQNHKARERQKRQL-KTEQQQQQCE--NSET---------LTNT--LE-QTLELFPLS----NGI----T----TLPLK
Gossypium_raimondii_Gorai_003G002200_1 MESVNLNQLQIAVGGHKISARQRWTPTAVQLQILERIFDEGTGTPSKQKIKEITSELSQHGPISETNVYNWFQNRRARSKRKQVMVA----SS-EEVE-VE---RTKPENLVCFQPEITSQ-LQFLGV--------MCLKEWGEATHGSE
Gossypium_raimondii_Gorai_003G138900_1 ------------------AGSSRWCPTPEQVMILEEMYRSGVKTPNATQIQQITSHLSFYGKIEGKNVFYWFQNHKARERQKRKL-TKQLQLQQ-----FQ----SMMMYL--SL--TATKTLELFPVA----KEE--------------
Gossypium_raimondii_Gorai_004G038300_1 MD-----QVQIVAVGHKITARQRWTPTALQLQILENIYEQGTGTPSKQKIKEIASELAQHGQISETNVYNWFQNRRARSKRKLQSST----S--ED-----KEKRTKPVDPFYFQ-----A-------------------SISRGSYNEQ
Gossypium_raimondii_Gorai_005G101400_1 MKITPKPYQ-QPHVDAG-AGGTRWSPTQEQIGILEMMYRGGMRTPNAQQIEQITVQLGKYGKIEGKNVFYWFQNHKARERQKKRN-SLVL-NSP-------L---KRKCRW-----ESFKRTLELFPLP---------------------
Gossypium_raimondii_Gorai_007G346300_1 ME-------QA--RS-EP-VRSRWTPKPEQILILESIFNSGMVNPPKDETVRIRKLLEKFGSVGDANVFYWFQNRRSRSRRRQRQLAQRNNGGA--TGASP-PS--------DLS----SSQMGFQG--NSNL---INVPEVPRMEMLSS
Gossypium_raimondii_Gorai_007G372000_1 ME-----QVQIVAFGHKITPRQRWTPTPLQLQILENIYEQGTGTPSKQKIKEIASELAQHGQISETNVYNWFQNRRARSKRKFQIST----S--EEPD---KEKKTKPVGLFYFQSE---S---------------LMKEESSRGPYNEQ
Gossypium_raimondii_Gorai_008G063200_1 MEPNED-G--GSGGSCR-QSSTRWTPTTDQIRILKDLYNNGVRSPSADQIQRISARLRQYGKIEGKNVFYWFQNHKARERQKRFT-TTTNHQSP--ANK-TVQIGLSHNFWT---FMAEEETLPLFPMSGFCSIRPG-YTSR-AP-YAPQ
Gossypium_raimondii_Gorai_008G289800_1 ---NNSP--MGDQ---AVVVSSRWNPTPEQLRTLEELYRRGTRTPSADQIQHITAQLRRYGKIEGKNVFYWFQNHKARERQKRQM-ESTQ----YE--KAEI---NF-ERWSPNPNNEATQTLQLFPLS----DGS----ANLG-GLPLK
Gossypium_raimondii_Gorai_009G103500_1 ------------------AGSSRWCPTTQQLMMLEEMYRSGIRTPNANQIQQITSQLSLYGKIEGKNVFYWFQNHKARERLRKKL-TKQLQQQQ----PFQA--NAIMMYW--LS---SMKTLELFPVA----KEE----NSLSCTLP--
Gossypium_raimondii_Gorai_009G165700_1 MSHWPSMH-QW--RSPEP--KPRWNPKPEQIRILEAIFNSGMVNPPRDEIRKIRAQLQEYGQVGDANVFYWFQNRKSRSKHKLRNQNQQTPTTIASLSTSPMQQPGG----PELS---GEEKMDM-QLSMPHIAVGINVAEVTVADILSA
Gossypium_raimondii_Gorai_009G214200_1 MKIRPESDQ-KRD-QTH-PGGTRWNPTQEQIGILEMLYRGGMRTPNAQQIEKITAQLGKYGKIEGKNVFYWFQNHKARERQKKRN-SLGL-TNC-------L-TRKRKCKW-----QPCKRTLELFPLP---------------------
Gossypium_raimondii_Gorai_011G031300_1 MAHWPSMN-QW--RTPEP--KPRWNPKPEQIRILEAIFNSGMVNPPRDEIRKIRAQLQEYGQVGDANVFYWFQNRKSRSKPKVRNQNT------ISLSSSPVQQQ------PELS--EHEENMMM-QLS--HIAVEIDVAEVAVADILSA
Gossypium_raimondii_Gorai_011G098600_1 MEPNDDNG--GSGGSCR-QSSTRWTPTTDQIRILKDLYNNGVRSPSADQIQRISARLRQYGKIEGKNVFYWFQNHKARERQKRFT-STPDIQTPS-HNK-TVQIGASHNFWA---LFEEEETLPLFPMGAFCSMKPG-YTSR-AS-YNSQ
Gossypium_raimondii_Gorai_011G283000_1 MECIKGS-RGNNGNNSG-TKCGRWNPTTEQVKVLTELFRSGLRTPSTDQIQKISTQLSFYGKIESKNVFYWFQNHKARERQKRKV-SID-------------N----SSK-----KEQSDETLQLFPLSKFHACRENNEM-H-P--SL--
Gossypium_raimondii_Gorai_013G196400_1 ME-------HG--RS-EP-VRSRWTPKPEQILILESIFNSGMVNPSKDETVRIRKLLEKFGSVGDANVFYWFQNRRSRSRRRQRQQAQRNNGGA--MGA---SS--------DLS----SAQMGFQE--L-NL---INVPEVPRMEDLSS
Gossypium_raimondii_Gorai_013G264200_1 ME-----------GGGGGGGNSRWNPTKEQISMLESLYKQGIRTPSADQIQQITSRLKAYGTIEGKNVFYWFQNHKARQRQKQKQENAYINP--QDLGFCPIKRKGRPGKT---HFNNHHETLPLFPL-SMASETTGS--E-H-RDFF--
Klebsormidium_flaccidum_GAQ80365_1 LEQQGEGQIQVAVAMINRGGKHRWAPAEAQKAALDRVFQEGGGTPSKARIKELVTELGRHGPVTESNVYNWFQNKKARSKRKVAA------T---EAE-IDNPKRTREDGASGFEPARSGALAHDIPARLAGQQGGINRPDVPASEMVDS
Linum_usitatissimum_Lus10005282 MAHWPSLHHPW--RSPEP--KPRWNPKPEQIRILEAIFNSGIVNPPRDEIRKIRVQLQEFGQVGDANVFYWFQNRKSRSKHKLRHQPYQPPISAGRSREPSGQHP--------LSRKDGIKKLQLDQICTTHIGD-INVAEVGTADLLSS
Linum_usitatissimum_Lus10012250 MEIYNNGQMQISVGSSKIPTRQRWAPKQSQLQILERIFSECNSNPGKERIKEITAELLKYGHVSESSVYNWFQNRRARCKRKQSAPA----P--NDVE-VDAAKQKIPED-LYFHPE-------------------LIKLEVCEGLYYQQ
Linum_usitatissimum_Lus10013960 MAHWPSLHHSW---------NSSYNP----------------VNPPRDEIRKIRVQLQEFGQVGDANVFYWFQNRKSRSKHKLRHQPHQPP-TDGRSREPSGQQP--------LSRKDGSKKLMLDQLCNTHIGDHINVAEVGTSDLLSS
Linum_usitatissimum_Lus10016026 MRISNNGQMQISVGSSKIPSRQRWAPKQSQLQILERIFSECNSNPGKERIKEITVELSKYGHVRESSVYNWFQNRRARCKRKQSAPT----P--NDVE-VDAAKQKIPED-LYFHPE-------------------LIKLEVCEGLYYQQ
Linum_usitatissimum_Lus10016569 MD-----NN----TTSRIPANFRWTPTSPQINLLEGLYNQGLRTPTPDQIQQIAAKLSTHGHIEGKNVFYWFQNHKARQRQKQKQDHPFVNP--QDLG---LTQLRPADKIAAAHATNYQETLPLFPL-LSTSSDKDS----R-RDLFKG
Linum_usitatissimum_Lus10018011 --IVVPGHLAAEHVG--VVSSSRWNPTPEQLRTLEELYRRGTRTPSADQIQHITAQLRRYGKIEGKNVFYWFQNHKARERQKRQM-DGSTSTPDLL--KSEI---NFMERWTTTT--QQIGTLELFPLR----NDV---HSNN--SLPLK
Linum_usitatissimum_Lus10023561 METANSSQLQIAVGGQKLSGRQRWTPTPVQLQILEQIFEQGNGTPTKQKIKEITTQLSQHGQISETNVYNWFQNRRARSKRKQHLTN----PTSDAGA-LSVETTTATEV-IIIQ---------------------LLQS----QE--KQ
Linum_usitatissimum_Lus10024808 MKIRDDK---AAHDHVH-PGGTRWNPTQEQIGILEMLYRGGMRTPNAQQIEQITCQLGRYGKIEGKNVFYWFQNHKARERQKKRN-S--------------V---KRNCRW----SSDDERTLELFPLP--------------S------
Linum_usitatissimum_Lus10028271 MECIAKA-HLRNKDQSG-TKCGRWNPTPEQVKVLTDLFRSGLRTPSTDQIQKISSQLSFYGKIESKNVFYWFQNHKARERQKRRV-SVD-------------N---SSAR-INR-EEAAAETLQLFPIPHFQAANNGSEM-H-P--FL--
Linum_usitatissimum_Lus10028457 MENNNDNG--GGSSSCR-QSSTRWTPTTDQIRILKDIYNDGVRSPSAEQIQRISADLRKYGKIEGKNVFYWFQNHKARERQKRFT-NDPPSQRA------SIQMGGGQSFLS---SSEDDETLPLFPTRGFYGIKHGGPTTP-FS-FTYS
Linum_usitatissimum_Lus10038480 ------------------SASSRWCPTPEQVMILGELYRSGVRTANASHIQRITAHLSMYGKIEGKNVFYWFQNHKARDRQKRKL-IKQLHQHQ----S--R---VEASND---------KTLQLFPVS----KED--------------
Linum_usitatissimum_Lus10040219 MACIAKA-HLRNKDQSG-TKCGRWNPTAEQVKVLTDLFRSGLRTPSTDQIQKISSQLSFYGKIESKNVFYWFQNHKARERQKRRV-SVD-------------N---SSAR-SNR-EEAAAETLQLFPIPHFQADAAGSEM-H-P--FL--
Linum_usitatissimum_Lus10040447 METANSSQLQIAVGGQKMSGRQRWTPTPVQLQILEQIFEQGNGTPTKQKIKEITTELSQHGQISETNVYNWFQNRRARSKRKQHLTN----PTSDAGA-LSVETTTATEV-IIIQ---------------------LLQS----QE--KQ
Linum_usitatissimum_Lus10040840 MD-----N-----TSSRIPANFRWTPTSPQINLLEGLYNQGLRTPTPDQIQQIAAMLSTHGHIEGKNVFYWFQNHKARQRQKLKQDNPFVNP--QDLG-RPLTQIRSAEKIAAAHGTTDQETLPLFPL-LSTSDNNDS----R-RDFFQG
Linum_usitatissimum_Lus10041909 MENNNSN---GGSSSCR-QSSTRWTPTTDQIRILKDIYNDGVRSPSAEQIQRISADLRKYGKIEGKNVFYWFQNHKARERQKRFT-NDPPTQRA------SIQMGGGQNYLY---SSDDDETLPLFPTRGFYGIKQGGATTP-FS-FTYS
Linum_usitatissimum_Lus10042007 --ILVPGHLTAEQVG--VVSSSRWNPTPEQLRTLEELYRRGTRTPSADQIQHITAQLRRYGKIEGKNVFYWFQNHKARERQKRQM-DSSTSSPDQQ--KSEI---NFMERWTTTT--QQIGTLELFPLR----NDA---HSNNN-SLPLK
Malus_domestica_MDP0000136426 ME-------QG--SP-EP-VRSRWIPKPQQILILESIFNSGMVNPPKEETVRIRKLLEKFGSVGDANVFYWFQNRRSRSRRRQRQQATNYNGGA--LAGSP-SSS-------DFS----SDQMGFPE--ISNLFS-INIPEVPNVQLLSS
Malus_domestica_MDP0000163159 ---------------ANSSSSSRWCPAPKQLMLLEEMYRAGIRTPNASQIQHITAQLSFYGKIEGKNVFYWFQNHKARDRQKRKL-CKQLQQQQ----QLH----PVMMYW------TTTKTLQLFPIA----KEE----TDNH------
Malus_domestica_MDP0000212434 ME-----HV----RAGDSGSTSRWNPTKEQIDMLENFYKQGVRTPSAEQIQQITSSLKAFGHIEGKNVFYWFQNHKARQRQKQKQESAY-NPYDHELGFSPVKRRPRAEKLNGYNTSCDQQTLPLFPL-LEDQDADIV--DRQ-PDFF--
Malus_domestica_MDP0000213910 MDCIKAS-R---DGNSG-TKCGRWNPTTEQVKVLTDLFRSGLRTPSTDQIQKISSQLSFYGKIESKNVFYWFQNHKARERQKRKV-SID-------------K----SPK-----NQSEPETLQLFPISKFHACKEGTEM-L-P--FL--
Malus_domestica_MDP0000232004 MAHWPSMH-QW--RSPEP--KPRWNPKPEQIRILEAIFNSGVVNPPRDEIRKIRAQLQEYGQVGDANVFYWFQNRKSRSKHKLRNHNQTHHINAPKMGSSPVHQGIN----NNLS--HQEDQIMAMHL--VNIAMAINVAEVGAADVLSS
Malus_domestica_MDP0000394158 MDPNELLG--NRQGGCR-QSSTRWTPTTDQIKILKDLYNNGIRSPSAEQIHRISAKLRQYGKIEGKNVFYWFQNHKARERQKRFT-SSSTPQRS--HHKGVGQMGFNHNPWS---PSYNQETLPLFPMGGFG-IKSN-DGSR-TS-YGAP
Malus_domestica_MDP0000445859 MAISFSPILMAEQ----VVVSSRWNPTPEQLRALEELYRRGTRTPSAEQIQHITAQLRKYGKIEGKNVFYWFQNHKARERQKRQM-ESSALSADFE--KAEI---NF-ERWLINT--EQDQTLQLFPLS----NAS----ASFS-HLPLK
Malus_domestica_MDP0000600720 MDCIKAS-RSGGDGNSG-TKCGRWNPTIEQVKVLTDLFRSGLRTPSTDQIQKISSQLSFYGKIESKNVFYWFQNHKARERQKRKV-SID-------------K----SPK-----NQSEPETLQLFPISKFHACKEGTEM-L-P--FH--
Malus_domestica_MDP0000851699 -------------GGHKITSRQRWTPSPVQLQILEQIFEEGNGTPCKQKIKELTMELTQHGQISETNVYNWFQNRRARSKRKQSMTA----Q--EEAE-VERDEKTKPEDIMYLQPELGFG-----------------------NW----
Manihot_esculenta_cassava4_1_014347m MENGNNGQLQIAVGGHKITARQRWTPTPVQLQILERIFDQGNGTPSKQKIKEITSELSQHGQISETNVYNWFQNRRARSKRKQLVAS----S--EEVE-VDNEKKTKPEIFLCFQPEISSE-LHFLGV--------LTKLAVPGGLYDED
Manihot_esculenta_cassava4_1_015445m ------------------------------------MYRRGTRTPKAEQIQQIAAHLRRFGKIEGKNVFYWFQNHKARERQKRAV-EASRKVLR-E--KLEI---SCSEKWLINN--NDEETLDLFPLS----SGV----TKLM-SLPLK
Manihot_esculenta_cassava4_1_016031m MEQYKNGQMQISVAFHKVPSRQRWAPKPAQLEILESMFEQSNTTPDRQRIREITIQLAEHGPISETNVYNWFQNRRARSKRKQAALP----P----IP-HDKDKETKPDETMYFQPDIG-----------------LIHTEYPLSSCLEQ
Manihot_esculenta_cassava4_1_017042m MACCTKARASSDDNNSG-TKCGRWNPTSEQVKVLTELFKSGLRTPSTDQIQKISSQLSFYGKIESKNVFYWFQNHKARERQKRRV-SVD-------------K--AASAR-----SNSVPETLQLFPLSKFQECKEGAEM-H-P--FL--
Manihot_esculenta_cassava4_1_021403m MD-----------GPGRTQVNSRWNPTKQQISMLESLY-----------------KLKQYGHIEEKNVFYWFQNRKARQRQKQKQENAYINL--RDLGFYPFKRRPRSEKI----IDNNEETLPLFLL-LETLENS-S--D-K-PDFFTN
Manihot_esculenta_cassava4_1_022810m --QPYSTLLASDQ---LMGMSSRWNPTPEQLLALEEMYRRGTRTPTAEQIQQIAAQLRRFGKIEGKNVFYWFQNHKARERQKREV-ETGCKVRKYE--KLQM---SYSEKWLINN--NPDETLELFPLS----CNK----TKL--NLPLK
Manihot_esculenta_cassava4_1_023410m MQ-----NI----GPGGGQVNSRWNPTKEQINLLESLYKQGIRTPSADQIQQITARLKDFGHIEGKNVFYWFQNHKARQRQKQKQESAYFNP--QDVGFYSFKRKPRSEKA----MNTYQETLPLFPL-LESFEDS-S--D-K-PDFFQD
Manihot_esculenta_cassava4_1_023602m MEQNEDS---SGVGSCR-QSSTRWTPTTDQIRILKDLYNSGVRSPSAEQIQKISARLRQYGKIEGKNVFYWFQNHKARERQKRFT-TD---QQRY-FHK-AVQMGMSPSYWS---SSQEEETLPLFPTRGLC-LKHG-NNSR-TS-YGAP
Manihot_esculenta_cassava4_1_023871m MAHWPSMHHQW--RSSEP--KPRWNPKPEQIRILEAIFNSGMVNPPRDEIRKIRAQLQEYGQVGDANVFYWFQNRKSRSKHKLRHQNHQAPPTLAGLTPSPAHQTAG-GG-QDLS--HEDKNLKI-RLS-CQISVGINVAEVGVADVLSS
Manihot_esculenta_cassava4_1_026231m ---SSPP-LMADQ-----VVSSRWNPTPEQLRTLEELYRRGTRTPSAEQIQNITAQLRRYGKIEGKNVFYWFQNHKARERQKRQM-ESEAQQQNYE--KLEI---NYIERWLINTNNEDHQTLQLFPLN----G------ANFA-TLPLK
Manihot_esculenta_cassava4_1_028209m MEPNDDN---SGAGNCR-QSSTRWTPTTDQIRILKDLYNSGVRSPSAEQIQRISARLRQYGKIEGKNVFYWFQNHKARERQKRFT-TD---QQRY-FHK-AVQMGMSPNCWS---STDQEETLPLFPTRGFC-MKHG-NNSR-TS-YSAR
Manihot_esculenta_cassava4_1_029129m MKIRPESDE-KKD-QTH-AGGTRWNPTQEQIGILEMLYRGGMRTPNAQQIEQITAQLGRYGKIEGKNVFYWFQNHKARERQKKRN-SLGR-SHS-------L-TRKRKCRL-----ESCRRTLELFPLP---------------------
Manihot_esculenta_cassava4_1_030340m MKIRPESDE-KKD-QTH-PGGTRWNPTQEQIGILEMLYRGGMRTPNAQQIEQITAQLGRYGKIEGKNVFYWFQNHKARERQKKRN-SLGL-SHS-------L-SRKRKCRW---------------------------------------
Manihot_esculenta_cassava4_1_031567m ME-------QG--RI-EP-MRPRWNPKPEQILILESIFNSGMVNPPKDETVRIRKLLEKFGSVVDANVFYWFQNRRSRSRRRHRQQAKRNKGGA--MGASP-SS-------HEF-----PNEMGFQE--LSNL---INVEEVPGLQVLSS
Manihot_esculenta_cassava4_1_031727m ---SSPP-LMADQ----VVVSSRWNPTPEQLRTLEELYRRGTRTPSAEQIQHITAQLRRYGKIEGKNVFYWFQNHKARERQKRQM-ESTAQQQNYE--KPEM---SF-ERWLINTNSEDHQTLQLFPLS----G------ANFT-TLPLK
Manihot_esculenta_cassava4_1_031877m MAHWPSMHQQW--RSPEP--KPRWNPKPEQIRILEAIFNSGMVNPPRDEIRKIRAQLQEYGQVGDANVFYWFQNRKSRSKHKLRDQKHHAPTTLGKLSPSPAQPTAAGGG-QDLS--HEDKNMRM-HFS-SQISEGINLAEVGVADVLSS
Manihot_esculenta_cassava4_1_033579m ME-------QG--RS-EP-VRSRWTPKPEQILILESIFNSGMVNPPKDETVRIRKLLEKFGSVGDANVFYWFQNRRSRSRRRQRQQAQRNQGGV--MGASS-SS-------HEFP----PNQMGFQE--ISNF---INVPEVPRMQMLSS
Manihot_esculenta_cassava4_1_033740m MECITKA-ISSNGGDSG-NKCGRWNPTSEQVKVLTDLFRSGLRTPSTDQIQKISSQLSFYGKIESKNVFYWFQNHKARERQKRRV-FVD-------------E---TSAR-----NQNEQETLELFPLSKFQSCKEGTEM-H-P--FL--
Marchantia_polymorpha_Mapoly0014s0060_2 MENLPQPQLQISVPNHKTTARQRWTPSQSQLQILEKLFDQGNGTPNKQRIKEITIELSQHGQIAETNVYNWFQNRKARAKRKQQLVT----P--EE-D-VDKEKKPKVDKDNSGGADGGFE-QKPTII-RYAQHNVIVTEESGRTPLHER
Medicago_truncatula_Medtr1g019130_1 MKIRPETDDNKKDSQTHIPGGTRWNPTQEQIGILEMLYRGGMRTPNAQQIEQITVQLSKYGKIEGKNVFYWFQNHKARERQKKRN-SLGL-PHS-----FSLPKR-KKSRW-----KMCKKTLELFPLP---------------------
Medicago_truncatula_Medtr1g115315_1 ME-----QLQIAVAGHKITSRQRWTPTPVQLQILERIFDQGNGTPSKEKIKEIATELSQHGQISETNVYNWFQNRRARSKRKMQNGG----T--EEVE-VDKDKKTKPEEFLCFQQEKCSE-LQYLNH-FGIRDEVLGKMEVSGSIYQED
Medicago_truncatula_Medtr2g015000_1 MAHWPSMH-QW--RSPEP--KPRWNPKPEQIRILEAIFNSGMVNPPREEIRKIRAQLQEYGQVGDANVFYWFQNRKSRSKHKLRHQNNQNQISAIKLGPSPVQHHQG----QHLSN-EQDKSVKIMHLNITQV---INVAEVASADVLQT
Medicago_truncatula_Medtr3g088485_1 ---TITPQQVGDH-----------NNNNNSSATVEELYRRGTRTPYAEQIQQITAQLRKFGKIEGKNVFYWFQNHKARERQKRQM-FLVK------------------------------------------------------------
Medicago_truncatula_Medtr3g115620_1 MEHENSGQMQISVSGHKITSRQRWTPMPIQLQILERIFDEGNGTPTKQKIKDITIELGQHGQISETNVYNWFQNRRARSKRKQSSPA----G--EEAD-VEKENKTCEESVMYLQPDIG-----------------LLKIEVAGCSYF--
Medicago_truncatula_Medtr4g063735_1 ME-----NN----GNNSISSSSRWNPTKEQISMLENLYKQGIKTPSAEEIQEITARLRVYGHIEGKNVFYWFQNHKARQRQKQKQESAYFNP--QEISYNPGYRRNHAEKMMVYNLNSNQETLDLFPL-LTDQDSSYN--N-K-PDFFAG
Medicago_truncatula_Medtr4g084550_1 --IVQPY--LAEQ-----QPSSRWSPTPVQLLVLEELYRQGMKTPSAEQIQQIASQLRQFGKIEGKNVFYWFQNHKARERQKRLE-MEETTEDKGG--KAE-------------------------------------------------
Medicago_truncatula_Medtr4g088070_1 MAHWPSR------RNPGP--RPRWIPKPEQIRILEAIYNSGMKNPPVDEIKKIREQLQEFGQIGDASVFYWFQNRKSKGKNKKAPPKPIADITT--DGVSPVENHNE---VPQYDNGIQEEAMNMMQFNTTQL---TTEVEVNASNVLSF
Medicago_truncatula_Medtr4g088080_1 MAHWSNK------ITPGP--RPRWIPKPEQIHILEAIYNSGTTNPRRDEIKKIREQLEEFGQVGDSSVFYWFQNRKYRSKTNKVPNEQKA-INT--DGVSPVENHNK---VPQYDNGIQEESIHMMQLNTTQF-----------------
Medicago_truncatula_Medtr5g021930_1 ME--------SPNGISR-QSSTRWTPTTDQIRILKDLYNNGIRSPSAEQIQRISARLRQYGKIEGKNVFYWFQNHKARERQKRFT-SDVNVQRAQ-VHN-AVQIGINPHIWA---PNQGQETLPLFPMGGYC-LKSGFMYSRTTS-YGSP
Medicago_truncatula_Medtr5g081990_1 MECMKSSSNFHGKGSTG-TKCGRWNPTTEQVKLLTELFRAGLRTPSTDQIQKISNQLSFYGKIESKNVFYWFQNHKARERQKRKV-SFDD------------K---ASTQ-------SEPETLELFPLSKMHACREGEQM-H-P--FV--
Medicago_truncatula_Medtr6g027390_1 ME-------QQ--KS-ET-VRSRWTPKPEQILILESIFNSGMVNPPKDETVRIRKLLEKFGAVGDANVFYWFQNRRSRSRRRQRQQAGGST-----LGGSS-SSS------GEYL----STQINLPQ--MSNFGI-INVPEMPRMEILSS
Medicago_truncatula_Medtr7g023810_1 MEGFNQNQVQIAVLTGSTRLRQRWTPTPVQLQSLERIFEAETGTPSKEKIKEITADLTKHGQISETSVYNWFQNRRARSKGKQQNN--------EEVE-VDNDKKTEPEIVLCSQADLNSE-------------------------LRRN
Medicago_truncatula_Medtr7g060630_1 ------------------PGSSRWSPTTEQLMILEELYRSGIRTPSAVQIQQITTHLSFYGRIEGKNVFYWFQNHKARDRQKRKL-NKQLQLQQ----NAQ----KDIFSW---E-----KTLDLFPLT----KD---------------
Medicago_truncatula_Medtr7g086940_1 ME-------KM--KT-EP-VRSRWTPKPEQILILESIFNSGMVNPPKEETIKIRKLLEKFGNVGDANVFYWFQNRRSRSRRRQRQQQQRNQASA--MVGSS-SSS-------QFS----SSQMGFLG--VSNFFG-INIAEIQAVEMLSS
Medicago_truncatula_Medtr8g095580_1 ---TITPQQVGDH-----------NNNNNPSAAVEELYRRGTRTPSAEQIQQITAQLRKIGKIEGKNVFYWFQNHKARERQKRQM-FLVK------------------------------------------------------------
Medicago_truncatula_Medtr8g107210_1 ---TITPQQVGDHNN--VVVSSRWNPTPEQLRALEELYRRGTRTPSAEQIQQITAQLRKFGKIEGKNVFYWFQNHKARERQKRQM-ESAA----FE--KAEI---NF-ERW----N-NE-QTLQLFPIN----GCT---------ALPLK
Micromonas_pusilla_CCMP1545_MICPUCDRAFT_48125 MEEAPPPQLQIAADGPRGPSAPRWNPTPAQLARLEELFLTGMGTPNGELRTQITEELAKLGPINEANVYNWFQNKKARMKKAERERE----A--AR------------------------------PV----------------------
Micromonas_sp_RCC299_MICPUN59370 MSDGPYPQLQIAAKGGDGPRGARWTPSAAQLARLEELFATGMGTPNGDLRTKITDELAKLGPVNEANVYNWFQNKKARTKKKLLEEQ----A--RG------------------------------------------------------
Mimulus_guttatus_Migut_C00548_1 MKIRPESPDQKKEAQAQ-PGGTRWNPTQEQIGILEMLYGNGMRTPNANQIEQITAQLAKYGKIEGKNVFYWFQNHKARERQKKRI-SLGL-SRS-----LLS-TKKRKSRW-----ETEETTLELFPLP---------------------
Mimulus_guttatus_Migut_D01555_1 M----PP-LMAEQ----VVVSSRWNPTPEQLQTLEELYRRGTRTPSAEQIQQITAQLRRYGKIEGKNVFYWFQNHKARERQKRHL-ESLCQPHHFE--KNP----ETQRRWLHSSNLGGGQTLQLFPLS----GGG----SVT--PLPVK
Mimulus_guttatus_Migut_D02160_1 MC-------------SS-AVSRRWCPTAEQVMILDELYRRGLKTPNSAQIQRIAGHLSFYGKVQGKNVFYWFQNHKARERQKRKK-FANLLQHHP-RFDPPIEEANNNNNYP--------QTLQLFPLS--------------TE-----
Mimulus_guttatus_Migut_F00701_1 MECIRAS--GGGCGGGG-TKCGRWNPTSEQVKVLTELFRSGLRTPSTDQIQKISSQLSFYGKIESKNVFYWFQNHKARERQKRRV-LVST-PAA--------D--SSTER-----GVSEGETLQLFPVCN---CREATEM-H-P--FF--
Mimulus_guttatus_Migut_F01969_1 ME-----HV----GNGNGNGGSRWNPTKEQINMLEGLYKQGLRTPTAEQIQQITVRLRDFGHIEGKNVFYWFQNHKARQRQKQKQDTAYFNPY-KEGQLYPYSKRPTL--IQRYNKNHHQETLDLFPI-LGRIDQN-T--Q-Y-PDFFKG
Mimulus_guttatus_Migut_H02166_1 MAGNGNEG--KSNSSCR-QSSTRWTPTTEQIRILKELYNNGVRSPTAEQIQRISAKLRQYGKIEGKNVFYWFQNHKARERQKRFT-SDHQISTMH-LYKTPSHVGMGQSFWP---LYMEMETLPLFPMGH------SAVAPM-AS-YAAS
Mimulus_guttatus_Migut_H02206_1 MEGGGGGQMQIAVGAHKITGRQRWTPTPMQLQILERIFDQGVGTPSKQKIKDITTELSQHGQISETNVYNWFQNRRARSKRKQHAPQ----SN-EEVE-VENEKKTNTDEFLCFQPQSSSA----VDP-LSSKGSMFIKIEVPGNPYLDD
Mimulus_guttatus_Migut_I00308_1 ---------GGDRGA--VVVSTRWNPTLEQIQTLEELYRRGTRTPSAEQIQHITAQLRRYGKIEGKNVFYWFQNHKARERQKRQL-DHDQEPPTFE--KAET------QRC----N-AG-QTLQLFPLS----GCE----SDDV-ILPLK
Mimulus_guttatus_Migut_J01603_1 ME-------QE--EA-EP-ARSRWTPKPEQIEILESLFNGGTVNPHRDETVRIRKMLQKFGPVGDANVFYWFQNRRSRSRRRQRQQAAADQGGG--------SS---------LG---------------DNL---INVAEVTKMGLLCS
Mimulus_guttatus_Migut_K00205_1 -----------------------------------------MVNPPKDETVKIRKLLEKFGSVGDANVFYWFQNRRSRSRRRQRQQAGGGEGGG--GGVHPSSSS------KNFL----SGHPGSVQD-Y-TL---INVAEIGRVGVLSS
Mimulus_guttatus_Migut_L00355_1 --ISNPS-IMSEY-----LVSTRWNPTPEQLQALEEMYKRGTRTPSAEQIQQIAAKLRRFGKIEGKNVFYWFQNHKARERQKRQL-DLQLHPARFE--KNSM---TTANEWEHNNDILT-TLLQLFPIS----GTR----TRF--TLPTK
Mimulus_guttatus_Migut_M01086_1 MAHWPSMH-QWQ-RTPEP--KPRWNPRPEQIGILESIFNSGMVNPPRDEIRKIRAQLQEFGQVGDANVFYWFQNRKSRSKHKHRQHHRHPPAAASKVGISPAVQQAGAQS---LSP-EEDDKLKFHNLS-CQI---INVCEVGYADVLSS
Mimulus_guttatus_Migut_N02641_1 MS-----------NCTS-SSSGRWSPTQEQVMVLHALYRSGLTKPNPSQVERITSQLSLYGRVQSKNVLYWFQNRKARDRKNRNK-L-HQ-QHQH-LIN-PLCFP---RMW----GQNRKETLELFPLP---------------------
Mimulus_guttatus_Migut_N02736_1 --------------QAQ-AGGTRWNPTQEQITILEMLYRGGMRTPNAQQIEQISVQLAKYGKIEGKNVFYWFQNHKARERQKKRI-TTTTIDSS------ILSSPKRKWRW---------RTLNLFPLP-----------------FM--
Musa_acuminata_GSMUA_Achr10T05090_001 -------------------MRTRWTPKAEQILILESIFNSGMVNPTKDETARIRRLLERFGPVGDANVFYWFQNRRSRSRRRQRQQAPRAAGGG--------SS--------DFS----SRQMGLME--NSNLTTLIDVLEVPSMQLLSS
Musa_acuminata_GSMUA_Achr10T07260_001 MEGEGDRQVQIAVGGHKMIPRQRWCPTTKQLQMLENIFDQGNGTPSKQRIKEITLELSLHGQISEMNVYNWFQNRRARSKRKQTA------P--EEVD-CENFKIFKSDE-YPIHAQVSNA-LHPLGP-HSSKQNFLMNMDIPGSPFHKS
Musa_acuminata_GSMUA_Achr10T12820_001 MD-------QR--AA-EA-VRSRWTPKPEQILILESIFNSGMVNPPKEETVRIRKLLERFGSVGDANVFYWFQNRRSRSRRRQRQQA----GGA--GSFCS-SSL-------DFS----SRQMGFMG--SSQL---INIPEVPRTQTLSS
Musa_acuminata_GSMUA_Achr10T26570_001 ME-----------SSSSSPSSSRWNPTKEQISVLEGLYKQGIRTPSAEQIQHITGKLREYGNIEGKNVFYWFQNHKARQRQKQKQESAYFSP--VGVGFFPAKRTFQKGMI----PSSGHETLQLFPL-LGSTSTEVG--ENQ-PNFFAN
Musa_acuminata_GSMUA_Achr1T17980_001 -------QLQIAVGGHKITARQRWTPTTMQLQILESMFNQGNGTPSKQKIKEITIELSQHGQISESNVYNWFQNRRARSKRKQMASF----P--EEVE-EENEKKPKPDG-LPMYAQ-----LHSFER-HSSKEYVSMKFDIP-SPYHES
Musa_acuminata_GSMUA_Achr2T16080_001 ------------------TPSTRWCPTPEQLMILEEMYRSGVRTPNASQIQQITAHLSLYGRIEGKNVFYWFQNHKARERQKRRL-GRQHQLLH----PLHN---ASDVYW-ATA-----KTLDLFPTS----KDE----TN--------
Musa_acuminata_GSMUA_Achr3T09460_001 MD-------QT--VV-EP-VRSRWTPKPEQVLILESIFNSGMVNPPKEETVRIRKLLEKFGAVADANVFYWFQNRRSRSRRRQRQQAPGAAGTA--GGFSS-SS--------GFS----SRHMGIAK--S-QL---INVLEVPRMHMLSS
Musa_acuminata_GSMUA_Achr3T14840_001 MQAEGEGQMQIAVGNNKITGRQRWTPTTVQLQILEAMFNQDNGMPSKQKIKEITIELSQHGQISESNVTNWFQNRKARSKRKQMAAL----P--EE-----NEKKPKPNQ-NPIRMQINTE-IHSLEW-HSSKDNILMKFDVR-YPYHES
Musa_acuminata_GSMUA_Achr4T25530_001 ME--GVAQMQIAAGVAKLSSRQRWTPTPTQLQILETIFYEGNGTPSKQKIKEITSELSQHGQISETNVYNWFQNRRARSKRKKQPAG----P--EEAE-VENEKKAKAHG-GPFQPDISSE-LRFADP-F---GDA--------------
Musa_acuminata_GSMUA_Achr4T29470_001 MA--GAAQMQISAGGAKISAKQRWTPTAVQVRILESIFYHGNGTPRKQRIKEITSELSQHGQVSETNVYNWFQNRRARSKRKQAFAA----P--EEAE-EESEKKAKKED----------------------------------A-----
Musa_acuminata_GSMUA_Achr4T30610_001 -----------------TTPSTRWCPTPEQLMILEEMYRSGVRTPNASQIQQITAHLSLYGKIEGKNVFYWFQNHKARERQKRRL-GWQHQLLH----PLHN---GRNLYC-GST-----RTLDLFPTS----ADE----TN--------
Musa_acuminata_GSMUA_Achr5T11080_001 ME--GMAQMQISAGGPKISARQRWTPTHMQLQTLESLFYQGIGTPSKQRIKEIVAELSQHGQISEANVYNWFQNRRARSKRKKTAAA----P--EESE-AKVEKKAKTAMA---HPA------------YSSKGIS--------------
Musa_acuminata_GSMUA_Achr5T27730_001 MD-------QN--AM-EP-LRTRWTPKPEQILILESIFNSGMVNPPKDETVRIRKLLEQFGSVGDANVFYWFQNRRSRSRRRQRQQAPRAA-GV--GGFCS-----------DFS----SRQMGFME--A-HLQSVIDVAEVPKAHMLSS
Musa_acuminata_GSMUA_Achr5T29220_001 -----------------TNSTTRWCPTPEQLMILEEMYASGVRNPNASQIQQITAHLSFYGKIEGKNVFYWFQNHKARDRQKHKN-LPHPSEEA----S--L---SSMGDW-GLT-----KTLDLFPTH-----------TH--------
Musa_acuminata_GSMUA_Achr6T15910_001 MD-----------GA-EP-VRSRWTPKPEQILILESIFNSGMVNPPKDETVRIRKLLEKFGSVGDANVFYWFQNRRSRSRRRQRQQADGAAGGA------------------DF-----SRQMGFME--NKQLPSFINIPEVPRMQMLSS
Musa_acuminata_GSMUA_Achr7T04050_001 -------QMQIAVGGHKLTARQRWTPTSVQLQMLETIFNQGNGAPSKQKIKHITIELSQHGQISESNVYNWFQNRRARSKKMQKMAL----P--EEIE-EDNEKKLRPDK-DPIYMQISAE-VHLLD--YSSKANVLMKFDIPMSPFHES
Musa_acuminata_GSMUA_Achr7T07430_001 MELQEDGG--GGSASCR-QSSTRWIPTSDQIRILRDLYNNGLRSPNAEQIQRISARLRQYGKIEGKNVFYWFQNHKARERQKRLT-VDITA-----SNS---------------------------------------------------
Musa_acuminata_GSMUA_Achr7T14860_001 MG-------ESGGSAAG-AKCGRWNPTAEQVKVLTDLFRSGLRTPSTDQIQMISAHLSAFGKIESKNVFYWFQNHKARERKKRRG-PRDEE-----------DDGHQKARRC---GKQRQETLELFPLS-SMRLWGAR-----P--FI--
Musa_acuminata_GSMUA_Achr7T18230_001 ------------------APSTRWCPTPEQLMILEELYRSGVRTPDASQIQQITAHLSRYGRIEGKNVFYWFQNHKARERQKRRL-SIHHHLLC-----LHH---TNSLNW-HST-----KTLDLFPTS----KDE--------------
Musa_acuminata_GSMUA_Achr8T01590_001 MD-------HN--VT-EP-VRTRWTPKPEQILILESIFNSGMVNPPKGETVRIRKLLEQFGSVGDANVFYWFQNRRSRSRRRQRQQAQQVS-----AGFCS-ASP-------DFS----CRQMGFME--S-QLLNLINVLEVPSMHMLSS
Musa_acuminata_GSMUA_Achr8T02040_001 ------------------SPSSRWCPTPEQLMILEEMYRSGVRTPSAQQIQQVTAHLSNYGRIEGKNVFYWFQNHKARERQKRRL-SRHYQLLC----Q--H------LVH-------------FLPSQ---------------------
Musa_acuminata_GSMUA_Achr8T15620_001 MKNSPLT---SRNLQLQ-SGGTRWNPMPEQIKLLEALYQGGMRTPNPVQIERITAELSKYGRIEGKNVFYWFQNHKARERQKKRS-ALLALTNS-----VRF---KRKCRW-----E---RTLELFPLP--------------E------
Musa_acuminata_GSMUA_Achr8T27170_001 MAHWPSMHHQW--RSPEP--KPRWNPKPEQIRILEAIFNSGMVNPPRDEIRRIRAQLQEYGQVGDANVFYWFQNRKSRSKNKQRHQAQSAA-TSTPMGALP----------PEWG--EDDAKVTVQHL-SSTV---INVAEVAAAHILHS
Musa_acuminata_GSMUA_Achr9T04090_001 ------------------VPSTRWCPTPEQLMILEEMYRSGVRTPNASQIQQITARLSYYGRIEGKNVFYWFQNHKARERQKRRL-CSHYQLLY----F--P---TSDTLS-AWA-----RTLDLFPTS----KDE----TN--------
Musa_acuminata_GSMUA_Achr9T05010_001 MG-------HG--ET-EP-VRTRWMPKPEQILILESIFNSGMVNPPKEETVRIRKLLQKFGAVGDANVFYWFQNRRSRSRRRQRQQAPRAAGGV--NSFCS-SS--------DFS----SSQTPFMC--SAPWWDIIDVPEVPRMQMLSS
Musa_acuminata_GSMUA_Achr9T06660_001 MAHWPSMH-QW--RSPEP--KPRWNPKPEQIRILEAIFNSGMVNPPRDEIRRIRAQLQEYGQVGDANVFYWFQNRKSRSKNKQRHQGRPASATATPMGPLP-----------------DATKVKMQHL-ATCV---TNVAEVAATHVLHS
Musa_acuminata_GSMUA_AchrUn_randomT18610_001 MEGDGAGQMQIAVGGHKITARQRWTPTSMQLQILETMFNQGNGTPSKQNIKQITTELSQHGQISESNVYNWFQNRRARSKRKKMAAL----P--EEAE-EEDEKKPRPDE-HPIYEQMNAE-VHLLAS-CSLKESVLMKFDMPTSPFHER
Nelumbo_nucifera_NNU_000148 ---GIAP-LVNEQ-----VVSSRWNPTPEQLRTLEELYRCGTRTPTAEQIQHITAQLRRFGKIEGKNVFYWFQNHKARERQKRRA-AE--EQQHFG--RAEM---SS-ERWLISNEHEE-QTLELFPLS----NGS----TNF--TLPMK
Nelumbo_nucifera_NNU_002079 MKIKPESDD-KRE-QAP-SGGTRWNPTQEQIGILEMLYRGGMRTPNAQQIEKITAQLGKFGKIEGKNVFYWFQNHKARERQKKRN-SLGL-VHS-------LVNRKRKHRW-----DGGGKTLELFPLP---------------------
Nelumbo_nucifera_NNU_005564 ------------------AASTRWCPTPEQLMILEEMYRGGIRTPNATQIQQITAHLSFYGKIEGKNVFYWFQNHKARERQKRKL-SRQQQQQQ-----LQ-----STMYW---------KTLQLFPIT----KDE----SD--------
Nelumbo_nucifera_NNU_007474 MDCLRAGGYGGGDGGGG-TKCGRWNPTAEQVKVLTDLFRSGLRTPSTDQIQKISAQLSFYGKIESKNVFYWFQNHKARERQKKRV-SVE-------------R----PEK-----DLSEPETLQLFPLSKLLRCKEGKEN-H-P--FL--
Nelumbo_nucifera_NNU_009436 ME-----SV----ASAGSPASTRWNPTKEQISILESLYRQGIRTPTAEQIQQISSRLRMYGHIEGKNVFYWFQNHKARQRQKQKQESVYANP--QGIGFHPVKRKPKMDKMAGFYDNGHHETLTLFPL-LENHENS-S--D-Q-PDFFNG
Nelumbo_nucifera_NNU_009452 ------------------AASTRWCPTPEQIMILEEMYRGGIRTPNATQIQQITAHLSFYGKIEGKNVFYWFQNHKARERQKRKL-CRQQQQQL-----LH-----SKMYW---------KTLQLFPIT----KDE----TD--------
Nelumbo_nucifera_NNU_009711 MAHWPSMH-QW----------VLYDHNPICCCLFLTCLLLGLLVA-----RQNCLLIPEYGQVGDANVFYWFQNRKSRSKHKQRHQSQTAPAVARKAGDSPVQS-------PDLN--DDQVKMKLNQLSITQIGNGINVAEVAVADILSS
Nelumbo_nucifera_NNU_011213 MDCIRAGGYGGGGGGGG-TKCGRWNPTAEQVKVLTDLFKSGLRTPSTDQIQKISTQLSFYGKIESKNVFYWFQNHKARERQKKRV-SVD-------------Q---PATK-----DLSEPETLQLFPLSKLFRYKEGKEN-H-P--FL--
Nelumbo_nucifera_NNU_011594 MKIKPESDE-KRQ-QAP-SGGTRWNPTQEQIGILEMLYRGGMRTPNAHQIEQITAQLGKFGKIEGKNVFYWFQNHKARERQKKRN-SLGL-THS-------L-PGKRKHRW-----DCGGKTLELFPLP---------------------
Nelumbo_nucifera_NNU_013352 ME-----QMQISISGHKITARQRWTPTPIQLQILERIFDQGNGTPSKQKIKEITSELTQHGQISETNVYNWFQNRRARSKRKQQVSI----P--EEVE-VEKEKKTKPENILCFQAEISSE-LHSLDP-FTSKESV--------NSKE--
Nelumbo_nucifera_NNU_013689 ME-------QV--RT-EP-VRSRWTPKPEQILILESIFNSGMVNPPKDETVRIRKLLEKFGTVGDANVFYWFQNRRSRSRRRQRQQAPRIPTGA--SSPSS-SSS--------FA----SRQMGVPE--TSNF---INIPEVPRIEMLSS
Nelumbo_nucifera_NNU_014892 MEPNEDSS--NTSSSCR-QSSTRWTPTTDQIRILKDLYNNGIRSPSAEQIQRISARLRQYGKIEGKNVFYWFQNHKARERQKRFT-VD---QRSP-IHK-PAQMGMCNNLWA---SI---ETLPLFPTGGFC-GKAE-KNTP-TS-CTSP
Nelumbo_nucifera_NNU_015981 ME-----QMQISISGHKITARQRWTPAPIQLQILERIFDQGNGTPSKQKIKEITSELAQHGQISETNVYNWFQNRRARSKRKQQVAV----P--EEIE-VEDEKKAKPEIIMCYQPGIISA-LHSVDP-FTSKESVLIKMEGPGSPYREG
Nelumbo_nucifera_NNU_018779 ---VMAP-LVTEH-----VVSSRWNPTPEQLRTLEELYRCGTRTPTAEQIQHITAQLRRFGKIEGKNVFYWFQNHKARERQKRRS-AASEEQQHYE--KSEM---TS-ERWLKNTYLQE-QTLQLFPLS----NGGLIENTGF--CLPLN
Nelumbo_nucifera_NNU_021629 MAHWPSMH-QW--RSPEP--KPRWNPKPEQIRILEAIFNSGMVNPPRDEIKRIRAQLQEYGQVGDANVFYWFQNRKSRSKHKQRHQSLQTITTARKMGTSPVQPP------SDLN--DDQVKMKP-QFNIAQIGMIINVAEVAMAEVLSS
Oryza_sativa_LOC_Os01g47710_1 MAHWPSM--QT--RVPDP--KPRWNPRPEQIRILEAIFNSGMVNPPRDEIPRIRMQLQEYGQVGDANVFYWFQNRKSRSKNKLRSGTRASASPVRSMSTPL----------GQWSSAVDATKHGLLQYGVGQFAAAGAPPFYPA-DELYR
Oryza_sativa_LOC_Os01g60270_2 MEDRGGGQMQISIGGHKITARQRWTPTPMQLQILENIFDQGNGTPSKQKIKDITAELSQHGQISETNVYNWFQNRRARSKRKQAALP----N--EEAE-EETDKKPKSDR-----SERISE-MHHFDT-MSSRDNVFLKVESPGSHMRES
Oryza_sativa_LOC_Os01g62310_1 ME-----TLGRAGAAAAALANARWTPTKEQIAVLEGLYRQGLRTPTAEQIQQITARLREHGHIEGKNVFYWFQNHKARQRQKQKQQSDYFSP--TNASYQQMEVCPHDKSTSSAHAEGGRETLQLFPL-L---AVSPS--EAP-PDFFHS
Oryza_sativa_LOC_Os01g63510_1 ME-----------LSVG-VKCGRWNPTAEQVKVLTELFRAGLRTPSTEQIQRISTHLSAFGKVESKNVFYWFQNHKARERKKRRG-ASSPDSGS--------DDGKREARY----VEERPETLELFPLSKYVRCREAAGR---PS-FG--
Oryza_sativa_LOC_Os03g20910_2 ME-------QS--AG-EP-VRSRWTPKPEQILILESIFNSGMVNPPKDETVRIRKLLERFGAVGDANVFYWFQNRRSRSRRRQRQQAAAAAPGA--LGFHG-ASS-------DFA----SRQMGFVG--SSQQ---INVPEMPRMQMLST
Oryza_sativa_LOC_Os04g55590_1 MRVVP----RARNTVPA-AGTTRWNPSAEQIKVLEMLYRGGMRTPNSVQIERITEELGKYGRIEGKNVFYWFQNHKARERQKKRA-ALLTL----------NETKKRRCKW------VATVTLELFPLP---------------------
Oryza_sativa_LOC_Os04g56780_1 MD-----GEVAGRGVCR-PSGTRWTPTTEQIKILRELYSCGIRSPNSEQIQRIAAMLRQYGRIEGKNVFYWFQNHKARERQKRLT-TLDVTAAAA-SHAFPTNVVAGAAPW---------ETLPLFPVGGFPSFQRPA--AG-TS-YYSP
Oryza_sativa_LOC_Os05g02730_1 ---------GGGG---AVGSTTRWCPTPEQLMMLEEMYRGGLRTPNAAQIQQITAHLSTYGRIEGKNVFYWFQNHKARDRQKRRL-CISHHLLSCG--NAAA---PATMAVVAAA-----KTLDLFP------KEE--------------
Oryza_sativa_LOC_Os05g48990_1 MAHWPSMIQQQ--RNPEP--KPRWNPRPEQIRILEGIFNSGMVNPPRDEIRRIRLQLQEYGQVGDANVFYWFQNRKSRTKNKLRAGHRASARHLVALLSAP----------SHMDDDDEKARLGLLH--VPQLAAPTKTSSFPAMEVLYS
Oryza_sativa_LOC_Os07g34880_1 MARLPALSIQT--RVPDP--KPRRNPRPEQIRILEAIFNSGMVNPPRDEIPRIRMQLQEYGQVGDANVFYWFQNRKSRSKNKLRSGTRASESPVRLMSTPL----------------------------V--------------------
Oryza_sativa_LOC_Os07g48560_1 MD-------GG--AG-EP-VRSRWTPKPEQILILESIFNSGMVNPPKDETVRIRKLLERFGAVGDANVFYWFQNRRSRSRRRQRQQAAAAAASS--LGFHG-SSSWP-----DFA----SRQMGYMD--GAQL---INVAEVPRMQMLST
Oryza_sativa_LOC_Os08g14400_1 MDSWEVM--QQ--GG-EP-ARSRWAPKPEQILILESIFNSGMVNPAKDETARIRRLLERFGAVRDANVFYWFQNRRSRSRRRARQQQPSAAGGG--GGVST----------DEFA----SRQMGLMAR-G-QL---INVADVPSTRMLSS
Oryza_sativa_LOC_Os11g01130_2 ------------------TPSTRWCPTPEQLMILEEMYRSGVRTPNAAEIQQITAHLAYYGRIEGKNVFYWFQNHKARERQRRRL-CARHQQQPAA--PHHA--------W-DMA-----KTLELFPTS----KED----ESLGADRRLG
Oryza_sativa_LOC_Os12g01120_1 ------------------TPSTRWCPTPEQLMILEEMYRSGVRTPNAAEIQQITAHLAYYGRIEGKNVFYWFQNHKARERQRRRL-CARHQQQPAA--PHHA--------W-DMA-----KTLELFPTS----KED----TN--------
Ostreococcus_lucimarinus_OSTLU_27102 MP-----QLQIAAGEDKGVRGPRWSGTPDQYKILEDLFLAGEQPPVRARLTEITKRLQEHGPIQEHNVYNWFQNRRSREKKRLAEER----A--A-LD---LASRYGVER----------------------------------------
Panicum_virgatum_Pavir_Ba00249_1 MD-------AG--AA-EP-VRSRWTPKPEQILILESIFNSGMVNPPKNETVRIRKLLERFGAVGDANVFYWFQNRRSRSRRRQRQQAS---GGA--------LSVWP-----DFA----SRQMGYAN--GMQL---INVAEVARMQMLST
Panicum_virgatum_Pavir_Ca00701_1 ----------SQQ---VVAGPTRWCPTSEQLMILEEMYRGGLRTPSASQIQQITAHLACYGRIEGKNVFYWFQNHKARDRQKRRL-CMSHHLLSY-ADGAAAPTQ---VSPVAPA-----KTLDLFP------KEE------------IK
Panicum_virgatum_Pavir_Ca00938_1 MAHWPSMNFQP--RNPEP--RPRWNPRPEQIRILEGIFNSGMVNPPRDEIRRIRLQLQEYGPVGDANVFYWFQNRKSRNKHKLRAGQRACAASSVTLPPTPWQQG------AHLSLSDEKARLGLLHHGAPQLPPLTAAQSVPAAEVLHT
Panicum_virgatum_Pavir_Ea03245_1 MERAGGGQMQISIGGHKITARQRWQPTPMQLQILENIFDQGNGTPSKQKIKEITAELSHHGQISETNVYNWFQNRRARSKRKQAAAL----P--EEAE-EETDKKPKSDR-----AERISG-MHHFDA-MSMRENIFPKMESSRSHLQDG
Panicum_virgatum_Pavir_Ea03339_1 ME-----AP----AAAAALANSRWNPTKEQVAVLEGLYEHGLRTPSQEQIKQITARLLEHGHIEGKNVFYWFQNHKARQRQKQKQDSAYFTP--QPAAYYPAQQHQQPSH-----PAPSRETLQLFPL-LRAASFSGN--EAPAPDFFQS
Panicum_virgatum_Pavir_Ea03790_1 ME-----------LSVG-VKCGRWNPTAEQVKVLTELFRAGLRTPTTEQIQRISTHLSAFGKVESKNVFYWFQNHKARERKKRRG-ASSPDD-S-------NDDGKREARY----MEERPETLELFPLSKYVRCREAGGR---PS-FG--
Panicum_virgatum_Pavir_Eb02702_1 MAHWPSM--QA--RTPDP--KPRWNPKPEQIRILEAIFNSGMVNPPRDEIPRIRMRLLEYGQVGDANVFYWFQNRKSRSKNKLRTGTRGVASPAAAMSTPL----------GQWGTTEDSTKLGLLPYCVSQLAAAGKVATVAAQEVLCA
Panicum_virgatum_Pavir_Eb03552_1 MERAGGGQMQISIGGHKITARQRWQPTPMQLQILENIFDQGNGTPSKQKIKEITAELSHHGQISETNVYNWFQNRRARSKRKQAAAL----P--EEAE-EETDKKPKSDR-----TERISG-MHHFDA-MSMRENIFPKVESSRSHLQEG
Panicum_virgatum_Pavir_Eb03715_1 ME-----AL----TAAAALANSRWNPTKEQVAVLEGLYEHGLRTPSAEQIKQIAARLLEHGHIEGKNVFYWFQNHKARQRQKQKQDSAYFTP--------------------------------------------GN------------
Panicum_virgatum_Pavir_Fb01029_1 MD-------HS--GG-EPTARSRWAPKPEQILILESIFNSGMVNPAKDETARIRRLLERFGAVRDANVFYWFQNRRSRSRRRARQQQPSAAVGA--AGMPT----------DEFA----SRQMGLMSR-G-QL---INAVEVPSTRMLSS
Panicum_virgatum_Pavir_Ga00150_1 MA-----GAGGTGAVCR-ASGSRWTPTPEQIKLLKDLYVCGIRSPNSEQIQRITAMLRQYGKIEGKNVFYWFQNHKARERQKRLT-NLDVNAATA-SHG-PLTSSAGAAAW----SSAAAETLPLFPTPGFCGAAASA--AT-AS-WCCP
Panicum_virgatum_Pavir_Ga00299_1 MRAR------VRN--PA-SGTTRWNPSPDQIKVLEMLYRGGMRTPNSFQIEQITEELGKYGRIEGKNVFYWFQNHKARERQKKRA-ALLTLSTT-------AETKRRRCRW------TTTVTLELFPLP---------------------
Panicum_virgatum_Pavir_Gb00125_1 MA-----GAGGTGAVCR-ASGSRWTPTPEQIRILKELYGCGIRSPNSEQIQRITAMLRQHGKIEGKNVFYWFQNHKARERQKRLT-NLDVNAAAA-SHG-PLTSSAGAAVW----SSAAAETLPLFPTPGFWGTAASA--AT-AS-WCSP
Panicum_virgatum_Pavir_Ia03448_1 MD-------QS--TG-EP-VRSRWTPKPEQILILESIFNSGMVNPPKDETVRIRKLLERFGAVGDANVFYWFQNRRSRSRRRQRQQAAAAASGA--LGFLG-ASS-------DFA----SRQMGFAE--SAQQ---VNVPEVPRMQMLST
Panicum_virgatum_Pavir_Ib01521_1 MG-------QS--TG-EP-VRSRWTPKPEQILILESIFNSGMVNPPKDEIVRIRKLLERFGAVGDANVFYWFQNRHFRSRRRQRQQASAAQSGA--LGFLG-ASS-------DFA----SRQMGFAE--SAQQ---INVPEVPRMQMLST
Panicum_virgatum_Pavir_J05483_1 -----------------------------------------MVNPAKDETARIRRLLERFGAVRDANVFYWFQNRRSRSRRRARQQQPSAAVGA--AGMPT----------DEFA----SRQMGLMSR-G-QL---INAVEVPGTRMLSS
Panicum_virgatum_Pavir_J15457_1 MRAR------VRN--PA-SGTTRWNPSPEQIKVLEMLYRGGMRTPNSFQIEQITEELGKYGRIEGKNVFYWFQNHKARERQKKRA-ALLTLSTT-------AETKRRRCRW------TTTVTLELFPLP---------------------
Panicum_virgatum_Pavir_J22602_1 ----------SQQ---VVAGSTRWCPTPEQLMILEEMYRGGLRTPSSSQIQQITAHLACYGRIEGKNVFYWFQNHKARDRQKRRL-CMSHHLLSYSAAGAAAPTQ---VSAVAPP-----KTLDLFP------KEE--------------
Panicum_virgatum_Pavir_J23422_1 ME-------SR--AA-EP-VRSRWTPKPEQILILESIFNSGMVNPPKDETVRIRKLLERFGAVGDANVFYWFQNRRSRSRRRQRQQLAAAAGSP-PAGAAS-ASA-------DFA----SRQMGYAD--GMQL-----------------
Panicum_virgatum_Pavir_J24082_1 ------------------TPSTRWCPTPEQLMILEEMYRSGVRTPNAAEIQQITAHLAYYGRIEGKNVFYWFQNHKARERQRRRL-CARHQQQYA---PHH----SNHQQW-GLQ-----KTLDLFPTS----RDE----TN--------
Panicum_virgatum_Pavir_J33010_1 MD-------HG--GG-EPTARARWAPKPEQILILESIFNSGMVNPAKDETARIRRLLERFGAVRDANVFYWFQNRRSRSRRRARQQQPTAAVGA--AGMPT----------DEFA----SRQMGLMSR-G-QL---INAVEVAGT---VT
Panicum_virgatum_Pavir_J34036_1 ME-----------LSVG-VKCGRWNPTAEQVKVLTELFRAGLRTPTTEQIQRISTHLSAFGKVESKNVFYWFQNHKARERKKRRG-ASSPDSGS-------NEDGKREARY----MMERPETLELFPLSKYVRCREAGGR---PS-FG--
Panicum_virgatum_Pavir_J34412_1 ------------------TPSTRWCPTPEQLMILEEMYRSGVRTPNAAEIQQITAHLAYYGRIEGKNVFYWFQNHKARERQRRRL-CARHQQQQ----PHHF---LSNQQW-GLQ-----KTLDLFPTS----RDE----TN--------
Panicum_virgatum_Pavir_J36471_1 ----------SQQ---MVAGSTRWCPTPEQLMMLEEMYRGG-----ASHIQQITVHLACYGRMEGKNIFYWFQKHKGRTARSVGL-AGGRGGEGF---PDQS---AGGTRWLATQ--RASRLRRLAGTA----KGG---------PVALG
Phoenix_dactylifera_PDK_30s6550951L016 MD-------EGDRGTVG-AKCGRWNPTAEQVKVLTDLFRSGLRTPSTDQIQTISSHLSSFGKIESKNVFYWFQNHKARERKKRRG-GAGGGGGE-----------KRGATR----SEDERETLELFPLS-SMRCKEGM-----P--FL--
Phoenix_dactylifera_PDK_30s691231L002 -------------------------------MALEALYRSGMRTPNAHQIERITAELGKYGRIEGKNVFYWFQNHKARERQKRLT-ADISSSTS-------T-SRKRKCRW------MEERTLELFPLP---------------------
Phoenix_dactylifera_PDK_30s713601L001 ------------------TPSTRWCPTPEQLMILEEMYRSGVRTPNAAQIQQITAHLSYYGKIEGKNVFYC--NYFAVALTLITL-TLAC---------FH----TSAGFW-SSR-----KTLDLFPVS----KDE----TN--------
Phoenix_dactylifera_PDK_30s720441L001 MK-----D--GSKDPSR-QSSAKWIPTNEQARILRDLHNHGVRSPNVEQIQKISSRLRQYGKIEGKNVFYWFSNYKARERRKRLS-VDFPSSSS------PVQMGLERNRWT--------RTLPLFPITG---QRERQRQDH-CS-YRPL
Phoenix_dactylifera_PDK_30s771701L001 MD-------HS--AT-EP-MRSRWTPKPEQILILESIFNSGMVNPPKDETVRIRKLLEKFGAVGDANVFYWFQNRR--------------------GGFAC-SS--------DFS----SRQMGFTD--N-QL---INVPEVPRMQMLAS
Phoenix_dactylifera_PDK_30s800801L004 MAHWPSLH-QW--RSPEP--KPRWNPKPEQIRILEAIFNSGMVNPPRDEIRKIRAQLQEYGQVGDANVFYWFQNRKSRSKHKHRHQSRSATPATASIGLSM----------PEWS--EDEAKTTMQHS-AS-------------A---SC
Phoenix_dactylifera_PDK_30s806851L001 MKHTPTA---AQNAQMQ-PGGTRWNPTPEQIRVLEALYRGGMRTPNAHQIERITGELSKHGRIEGKNVFYWFQNHKARERQKKRS-ALLALSSS-------T-SRKRKCRW------VEERTLELFPLP---------------------
Phoenix_dactylifera_PDK_30s945591L001 MEGGGEGQMQISVGGHKITARQRWTPTPMQLQILESIFDQGNGTPSKQKIKEVTLELSQHGQISETNVYNWFQNRRARSKRKQSAAL----P--DEVE-DESEKKPKSEK-ISIHTQMNPE-LRSIDL-YISRENALIKMEIPRSPCQES
Phoenix_dactylifera_PDK_30s988751L003 MESNTSSSV-GGSSNCR-QSSTRWIPTADQIRILRDLYNMGIRSPTAEQIQKISATLRKYGKIEGKNVFYWFQNHKARERQKRLT-ADISS------NT-PVQMGMESSMWMY----AGAETLPLFPIQGHCHCDNGGAAQA-AS-YYPP
Physcomitrella_patens_Phpat_009G053100_1 MEPLPQPQLQISVPTHKSTARQRWTPSQHQLQILEKLFEQGSGTPNKVRIKEITAELSQHGAISETNVYNWFQNRKARAKRKQQLVT----P--EEAD-GEKEKRTRQKGDHGGGFDGVPE-QKAVNS-AQADNRG--------GPYNQG
Physcomitrella_patens_Phpat_015G073700_1 MESLPQPQLQISVPPHKSTARQRWTPSQHQLQILEKLFEQGSGTPNKQRIKEITAELSQHGAISETNVYNWFQNRKARAKRKQQLVT----P--EEAD-VEKEKRTRQEGENGGGSDGVPE-QRAANF-AQTDNRS--------GPHNQG
Physcomitrella_patens_Phpat_026G031100_1 MA-----------ASTNPPTRSRWSANQQQLQNLESIFEQGNGTPNKARIKDITIELNQFGHISETNVYNWFQNRKARAKRKLQQRR---TS--EEIS-VQDAKRLKAGP-SSIAAESRPALMPLTSI-PTVTEETLHET----SDYYRK
Pinus_sylvestris_PsWOX2 M------------AEGQSTMSTRWNPTKEQIDFLEAMYSQGIRTPSADQIEEIASRLRMYGNIEGKNVFYWFQNHKARERQRQRQERAFVNP---GFALRSSSMAPREEKT----FQNEPQTLELFPL-AEPV---GG--HFH-QHFIHP
Pinus_sylvestris_PsWOX4 MASSATSDDNQRNVQPA-ASGTRWNPTPDQIRILEMFYKGGMRTPNAEQIEHITAQLRQYGKIEGKNVFYWFQNHKARERQKKRN-SSMHQTAA--------DNPKRKNRWS---SNTNEQTLQLFPLPDLHVFRESKAAFF-P--FLT-
Pinus_sylvestris_PsWUS MI-------------QP-ASGSRWNPTAEQVTLLKELYRSGMRTPTAEQIQQISSQLKRYGKIEGKNVFYWFQNHKARERQKRRY-TIITDQKP-----SPVAPD-ATNRLI-----EEGETLQLFPVCSWLACSSGI---G-DSNFL--
Populus_trichocarpa_Potri_001G237900_1 MD-----------SSGGASVNSRWSPTKEQISMLESFYSQGIRTPSTEMIEQIASRLKAYGHIEGKNVFYWFQNHKARQRQKQKQENAYINP--KDMGLHQFKRRSRSETIREYHVTSDQETLPLFPL-LPIFENS-S--DHK-PDFFKD
Populus_trichocarpa_Potri_002G008800_1 ME-----QMQISVAVHKIGSRQRWTPKPAQLQILEQIFEQCNATPGRQKIKDITRELAQHGQISETNVYNWFQNRRARSKRKQSAVV----P--EEME-IEKEKKTRAEDSMYFNPDI------------------LMKIESPGSPYWEQ
Populus_trichocarpa_Potri_002G124100_1 MKIRPDSDE-KKD-QTH-PGGTRWNPTQEQIGILEMLYRGGMRTPNGQQIEDITAQLSRYGKIEGKNVFYWFQNHKARERQKKRN-SLGL-SHS-------L-TRKRKCRW-----ESCRRTLELFPLP---------------------
Populus_trichocarpa_Potri_004G051600_1 MAHWPSMHDQW--RSPEP--KPRWNPKPDQIRILEAIFNSGMVNPPRDEIRKIRVQLQEYGQVGDANVFYWFQNRKSRSKHRLRNQNSITSANLGRLSPSPSQQTG--GG-QDLS--HEERNLKM-QLC-SQI---INVAEVTMADLLSS
Populus_trichocarpa_Potri_005G101800_1 MDNVNGNQLQIAVGGHKITARQRWTPTPVQLQILERIFDQGNGTPSKQKIKEITSELSQHGQISETNVYNWFQNRRARSKRKQLVAS----S--EEVE-VDNEKK-KPEIFLCFQPEISSE-LHFLG---------LTKMGVPGNLYDED
Populus_trichocarpa_Potri_005G114700_1 MEPNEDN---GGAGNCR-QTSTRWTPTTDQIRILKELYIKGVRSPNGAEIQQISARLRKYGKIEGKNVFYWFQNHKARERQKRFT-ND---QQRY-YSKNTVQADMNNNYRT------QDETLPLFPMGSF--INNGNATSR-TS-YNQQ
Populus_trichocarpa_Potri_005G252800_1 ME-----QMQISVSVHKIGSRQRWTPKPAQLEILEQIFKQCNATPGRQKIKDITKELAQHGQISETNVYNWFQNRRARSKRKQSALL----P--EEVE-IEKEKKTKPEDNMYLHPDI------------------LVKMESPGSPYWEQ
Populus_trichocarpa_Potri_007G012100_1 MEPNEDN---GGAGNCR-QTSTRWNPTTDQIRILKELYIKGVRSPNGAEIQQISARLRKYGKIEGKNVFYWFQNHKARERQKRLT-NE---QQRY-YSKNTVQTDMSNNYGA------QEETLPLFPMGSF--INNGNDTSR-TS-YNPQ
Populus_trichocarpa_Potri_008G065400_1 MECTTKA-RGGSSNNSG-TKCGRWNPTIEQGKLLTDLFRSGVRTPSTDEIQNISTRLSFYGKIESKNVFYWFQNHKARERQKRRV-SVD-------------K----SAR-----GQNERETLQLFPLSKLQACNEGTEM-R-P--FL--
Populus_trichocarpa_Potri_009G029200_1 MD-----DM----GSGGAPGNSRWNPTKEQISMLESFYSQGIRTPSTEMIEQITSRLKAYGHIEGKNVFYWFQNHKARQRQKQKQESAYINP--QEMGFHPFKMRPRSEARYGYHVTSDQATLPLFPL-LSICENS-S--DCK-PDFFKD
Populus_trichocarpa_Potri_010G111400_1 --------LTSEQ---EATRSSRWNPTAEQLLALEEKYSCGVRTPTTNQIQQITSELRRFGKIEGKNVFYWFQNHKARERQKQVQ-QKHNNTDHLG--NVEV---SISDMWLTST--NHDQTLQLFPLS----NGA----TTF--TLPLK
Populus_trichocarpa_Potri_010G192100_1 MECITKA-RGGGSNNTG-TKCGRWNPTTEQVKLLTDLFRSGLRTPSTDEIQNISTQLSFYGKIESKNVFYWFQNHKARERQKRRV-SVD-------------K------------NHNEPETLQLFPLSKFQACNEGTEM-H-P--FV--
Populus_trichocarpa_Potri_011G061400_1 MAHWPSLHHQW--RSPEP--KPRWNPKPEQIRILEAIFNSGMVNPPRDEIRKIRAQLQEYGQVGDANVFYWFQNRKSRSKHKLRNQN-ITPASLVRLSPSPVQQT---GE-QDLS--HEERNLKM-QLS-SQI---INVAEVAMADLLSS
Populus_trichocarpa_Potri_012G047700_1 --ASGHPGLMVDQ----VVMSSRWNPTPEQLRTLEELYRRGTRTPSTDQIQDITAQLRRYGRIEGKNVFYWFQNHKARERQKRQM-ESDSQQNGYE--RSEI---NL-ERWLLNTN-GGEQTLQLFPIS----GNN----ANDF-SLPLR
Populus_trichocarpa_Potri_013G066900_1 ME-------QG--RS-EP-VRSRWTPKPEQILILESIFNSGMVNPPKDETVRIRKLLEKFGSVGDANVFYWFQNRRSRSRRRQRQQAEQTNGGA--IGASP-SS--------EYS----SNQMAFQE--VSNL---INIPEVPRMQVLSS
Populus_trichocarpa_Potri_014G025300_1 MKIRPDSDE-KKD-QTH-PGGTRWNPTQEQIGILEMLYRGGMRTPNGQQIEDITAQLSRYGKIEGKNVFYWFQNHKARERQKKRN-SLGL-SHS-------L-TRKRKCRW-----ESCKRTLELFPLP---------------------
Populus_trichocarpa_Potri_015G039100_1 --ASSPP-LMADQ----VVMSSRWNPTPEQLRTLEDLYRRGTRTPSTDQIQDITAQLRRYGRIEGKNVFYWFQNHKARERQKRQM-ESDSLQNGYE--KSEI---NF-ERWQRNTN-GDEQTLQLFPLS----GNN----ANNF-ALPLK
Populus_trichocarpa_Potri_019G040800_1 ME-------QG--RS-EP-VRSRWTPKPEQILILESIFNSGMVNPPKNETVRIRKLLEKFGSVGDANVFYWFQNRRSRSRRRQRQQA---------NGASP-AS--------EFS----SNQMGFQE--FSSL---INVPEVPRMQMLSS
Ricinus_communis_27471_m000409 MEANEEN---GGSGSCR-QSSTRWTPTTDQIRILKDLYNSGVRSPTGEQIQRISARLRQYGKIEGKNVFYWFQNHKARERQKRFT-TDPH-QQRY-HNK--VQMGMSPNYWS---TSDQEETLPLFPTRAFC-IKHG-NSSR-TS-YTAP
Ricinus_communis_28102_m000106 ---SSPP-LMADQ----VVVSSRWNPTPEQLRALEELYRRGTRTPTTEQIEHITKQLRRYGKIEGKNVFYWFQNHKARERQKRQM-ESAVQQQHYE--KPEI---SF-ERWLINTN-QD-QTLQLFPLS----GGD----ANF--TLPLK
Ricinus_communis_29669_m000805 MECITKAGNGNGNNNTG-TKCGRWNPTSEQVKVLTDLFRSGLRTPSTDQIQKISTQLSFYGKIESKNVFYWFQNHKARERQKRRV-STD-------------K---SSGR-----NQTEQETLQLFPLSKYQGCKEGTEMHH-P--FL--
Ricinus_communis_29816_m000691 --FPYSS--EPEQ----LMGSSRWNPTPEQLLALEEMYRRGTKTPTAEQIQQIASQLRRFGKIEGKNVFYWFQNHKARERQKREM-ESNCKSRKHE--RIEM---CGREKWLMNN-----ETLELFPLS----VNG----TKL--NLPLK
Ricinus_communis_29830_m001452 MENGNVNQLQIAVGGHKITARQRWTPTPVQLQVLERIFDQGNGTPSKQKIKEITSELSQHGQISETNVYNWFQNRRARSKRKQLVAS----S--EEVE-VDNENKTKPEIFLCFQPEISSE-LHFLGV------------GAPGSLYDED
Ricinus_communis_29876_m000245 ME-----NI----GTGAHQVNSRWNPTKEQIGLLENMYRQGIRTPTAEQIQQITTRLRDYGHIEGKNVFYWFQNHKARQRQKQKQENAYINP--QDLGFYPFKRRPRTEKIQEYNIHSNQETLPLFPL-LTSIEDS-C--D-K-PDFFQG
Ricinus_communis_29900_m001555 MAHWPSMHHQW--RSPEP--KPRWNPKPEQIRILEAIFNSGMVNPPRDEIRKIRAQLQEYGQVGDANVFYWFQNRKSRSKHKLRLQNSQTHTSLCKLSQSSIQQTTGAGG---LS--HDDKNMKM-YLS-SLI---INVPEVGVADILSS
Ricinus_communis_30039_m000243 ------------------AASSRWCPTPEQLMILEELYRNGIRTPNASQIQRITAHLSLYGKIEGKNVFYWFQNHKARDRQKRKL-IKQLQQQQ----QFH----KVRIQ----------------------------------------
Ricinus_communis_30072_m000927 ME-------QG--RS-EP-VRSRWTPKPEQILILESIFNSGMVNPPKDETVRIRKLLEKFGSVGDANVFYWFQNRRSRSRRRQRQQAQRNQGGA--LGASS-SST------GEYS----PNQMGFQE--MSNL---INVPEVPRMQVLSS
Ricinus_communis_30170_m013846 MKIRPESED-KKD-QTH-PGGTRWNPTQEQIGILEMLYRGGMRTPNAQQIEQITAQLSRYGKIEGKNVFYWFQNHKARERQKKRN-SLGL-SHS-------L-TKKRKCRW-----ESCRRTLELFPLP---------------------
Ricinus_communis_30170_m014389 MEYQKELQMQISVTLNKIPSRQRWAPKAEQLEILESIFTQSKATPGRQRIKEIATQLSLHGPISETNVYNWFQNRRARSKRKQSALA----PSPEQVE-LEKEKRTQLDD-MYFHPEIG-----------------LIKAEVPMSSYWDQ
Salvinia_cucullata_Sacu_v1_1_s0032_g010780 MEQHIVQQLQISVIGHKLASRQRWTPSQTQLQILERLFEQENGTPAKNRIKEITVELSQHGQISETNVYNWFQNRRARTKRKLQLGS----R--EEPD-LDIEKKKAT-RS---------------------------------------
Salvinia_cucullata_Sacu_v1_1_s0036_g011598 MDAAPSQQMQISVAGQKFTSRQRWTPSQTQLQILERLFQQGNGTPTKQRIKEISIELSQYGQISETNVYNWFQNRRARTKRRQQTGA----A--EEFD-VDDEKRTRMDRDKGLQSQVTAP-FHKSDV-NTLWEHVIVINEPVQNNYNAG
Salvinia_cucullata_Sacu_v1_1_s0087_g018454 MM-----------LGSRASGRQRWTPSQIQLQILENLFEKSNGTPSKQKIKAITAELGQHGSISETNVYNWFQNRKARAKRKQQH---------EEVE-MDKDKRAAVEML----------------------QRDIDKPEVPSSDVADS
Salvinia_cucullata_Sacu_v1_1_s0125_g021660 MRAQPSSQLQISVFGHKLTSRQRWTPSQTQLQILEKLFDLERGTPSKQRIKEITAELSLHGQISETNVYNWFQNRRARMKRKQQLCS----P--EEIE-CNEEKKIKIEN--CVESQVNMDERHGMPE--NFEARVFPHESKPGIPHKSK
Selaginella_moellendorffii_417553 MR-----PAQIDQPAPTRPAQQRWRPNSQQLGILEEFYAKGT-PPSQENVTEIAELIGHHGPVDESKVYYWFQNKKSREKRKRRRIEANAAP--TAFQ-LSASASSGSEQLQSYAAQIDGGVVSIIDD-VAALERGLA--EASQSN--ED
Selaginella_moellendorffii_4561 -------QLQISVIHHKPTSRQRWTPSQNQLRILERLFKQGNGTPNRQRIKEITSELSQHGQISETNVYNWFQNRKARAKRKQRHNNT---PSTEEVE-GDEEKRSKV------------------------------------------
Selaginella_moellendorffii_SmWOXII MAQLPMPQLQIRQERPPGATRPRWKPTPVQISILEYIFENSDLLPGDKDITIITDGLRLYGPVEEVNVFYWFQNRRARAKRTANQEH----P----FD-LEFEKL---------------------------------------------
Solanum_lycopersicum_Solyc02g077390_1 MAHWPSMHHQW--RSPEP--KPRWNPRPEQIRILEAIFNSGMVNPPRDEIRKIRAKLQEYGQVGDANVFYWFQNRKSRSKHKQRHQAHHNN-QP--IGSSPVQPPVV----SSLNQADENDKINL-QLS-THI---INVAEVGIVEVLSS
Solanum_lycopersicum_Solyc02g082670_2 MDELNGTQMQIAVAGHKITGRQRWTPTPMQLQILERIFEQGNGTPTKQKIKEITSELSQHGQISETNVYNWFQNRRARSKRKQQVAA----T--EEVE-VENEKKTKPEDLLGYEPDVSSG-MHSLDP-FSSKG--LMKMEVPGSPYIDD
Solanum_lycopersicum_Solyc02g083950_2 ME-----G--KNSNSCR-QSSSRWTPTSDQIRILKDLYNNGVRSPTAEQIQRISAKLRQYGKIEGKNVFYWFQNHKARERQKRLI-AAASAQMI--DHK-HVQTGYHQNLWP---HYQEEETLSLFPMENFC-IKHNL-----AS-FP--
Solanum_lycopersicum_Solyc03g096300_2 ---------------MG-TKCGRWNPTVEQVKVLTDLFRSGLRTPTTDQIQKISSQLSFYGNIESKNVFYWFQNHKARERQKRRK-VVDE-TNN--------E----SNK-----NSDTDETLQLFPLSKLFTMKEGAEM-H-P--FF--
Solanum_lycopersicum_Solyc03g118770_2 --------QMSEQ----LVVSSRWNPTPEQLQTLEELYRRGTRTPSAEQIQHITAQLRRYGKIEGKNVFYWFQNHKARERQKRQL-ESSASQSNFE--KAEK---LL-ERWNNNTDQEEGQTLELFPLS----NND----NNFN-SLPLK
Solanum_lycopersicum_Solyc04g078650_2 MKIRPESED-KKD-QSH-PGGTRWNPTQEQIGILEMLYRGGMRTPNAQQIEQITAQLGKYGKIEGKNVFYWFQNHKARERQKKRN-SLGL-SQS-----VTF-TRKRKCRW-----ENCRRTLQLFPLP---------------------
Solanum_lycopersicum_Solyc06g072890_1 MI-----EFHS--RN-ET-VRSRWNPKPEQIVILESIFNSGMVNPRKDETVRIRKMLEQFGAVGDANVFYWFQNRRSRSRRRQRQQASNSNGGA--------SS---------FL----SGPMG-----ISNL---INVAQVPRMEVLSS
Solanum_lycopersicum_Solyc06g076000_1 MS-----SV----TSGGSPVGCRWNPTKEQIDLLESLYKQGIRTPSADQIQQITGRLRAFGHIEGKNVFYWFQNHKARQRQKQKQDKAYYNP--QNLGFYPFKRRATCNQ-----PNITQETLNLFPL-LTIAPRDAS--RPQ-PNFL--
Solanum_lycopersicum_Solyc11g072770_1 ------------------MPRPRWSPTPQQLMILQDLYRKGLRNPTSSQVQKITTHLSLYGKIQCKNVFYWFQNHKARDRQKKEL-MMLHKIHKHT--NYPI---GMMTNW-ISI-----ETLELFPIA----KE---------------
Solanum_lycopersicum_Solyc11g072790_1 -----------------MGRPTRWSPTPEQLMFLEEMYRKGLRNPNATQIQSITCHLSSFGKIEGKNVFYWFQNHKARDRQKKKL-LAQMNQQQT---N--A---CMIPYW--NN-----KTLPLFPIT----KDQ--------------
Theobroma_cacao_Thecc1EG000062t2 MENVNVNQLQIAVAGHKITARQRWTPTPVQLQILERIFDQGTGTPSKQKIKEITSELSQHGQISETNVYNWFQNRRARSKRKQLVSS----S--EEVE-VENEKKTKPENLLCFQPEITSE-LHFLGV--------LLAHGSPRLLLDKD
Theobroma_cacao_Thecc1EG000215t1 MEPNEDS---GSGGSCR-QSSTRWTPTTDQIRILKDLYNNGVRSPSAEQIQRISARLRQYGKIEGKNVFYWFQNHKARERQKRFT-TTD--QRPP-HNK-TVQIGVSHNFWT---LIEEEETLPLFPMGAFCSMKPG-YASR-AS-YTSQ
Theobroma_cacao_Thecc1EG010888t2 M-------IAPSP-----LGTSRWNPTPEQLLALEELYRRGTRTPSAAQIQQIATRLRRFGKIEGKNVFYWFQNHKARERQKREL-ETEQELKQCE--KSET---ST-GRWLINS--LE-KTLELFPLS----NGI----TTF--TLPLK
Theobroma_cacao_Thecc1EG012755t2 -----PP-LTGDQ----VVVSSRWNPTPEQLRTLEELYRRGTRTPTADQIQHITAQLRRYGKIEGKNVFYWFQNHKARERQKRQM-ESAP---SYE--KAEI---NI-ERWLINNN-ED-QTLQLFPLS-----------ASL--TLPLK
Theobroma_cacao_Thecc1EG025805t1 ME-------QA--RS-EP-VRSRWTPKPEQILILESIFNSGMVNPPKDETVRIRKLLEKFGSVGDANVFYWFQNRRSRSRRRQRQQAHQQRGGA--MGACP-SS--------DLS----SGQMGFQE--ISNL---INVPEVPRMQVLSS
Theobroma_cacao_Thecc1EG029776t1 MAHWPSMH-QW--RSPEP--KPRWNPKPEQIRILEAIFNSGMVNPPRDEIRKIRAQLQEYGQVGDANVFYWFQNRKSRSKHKQRNQNQQTPTTIASMSPSPVQQAAG----PELS--AHEEKMKM-QLN-THVVVGINVAEVAVADVLSS
Theobroma_cacao_Thecc1EG033793t1 MKIRPESDE-KRD-QTH-PGGTRWNPTQEQIGILEMLYRGGMRTPNAQQIEQITAQLGKYGKIEGKNVFYWFQNHKARERQKKRN-SLGL-NHC-------L-TRKRKCRW-----ESCKRTLELFPLP---------------------
Theobroma_cacao_Thecc1EG034409t1 ME-----QMQIVAIGHNITARQRWTPTSLQLQILESIYDLGNGTPSKQKIKEITVELAQHGQISETNVYNWFQNRRARSKRKQQSSG----S--EEAD-GLKEKRTKPESLFYFQPD---T---------------FTKVESSGGPYNEQ
Theobroma_cacao_Thecc1EG041866t1 ME-----NM----GSGGTTGNSRWNPTKEQISLLESLYMQGIRTPSADQIQQITSRLKVYGTIEGKNVFYWFQNHKARQRQKQKQENAYINP--QDLGFCPVKRRGRPEKMQECNENGNHETLALFPL-LTMSGNSYG--E-Q-RDFFQG
Theobroma_cacao_Thecc1EG041963t1 ------------------AASSRWCPTPEQLMILEEMYRSGIRTPNASQIQKITSHLSFYGKIEGKNVFYWFQNHKARDRQKRKL-TKQLQLQQ----HFQ----ATMMYW---L---STKTLELFPVA----KEE----TTTTTTLPPE
Theobroma_cacao_Thecc1EG042593t1 MDCIKAGNNGSGGGGGG-TKCGRWNPTTEQVKVLTDLFRSGLRTPSTDQIQKISTQLSFYGKIESKNVFYWFQNHKARERQKRKV-SMD-------------N----SSK-----NHCQPETLQLFPLSQFHACRESTETHH-P--FL--
Vitis_vinifera_GSVIVT01008424001 ---TTSS--LEQS----VIVSSRWNPTPEQLRTLEELYRRGTRTPSAEQIQHITAQLRRYGKIEGKNVFYWFQNHKARERQKRQL-EPDE--QNFE--KAEI---SL-ERWLINTE-NE-QTLQLFPLS----N------TNL--TLPLK
Vitis_vinifera_GSVIVT01009453001 MKIRPESDD-KRD-QTH-PGGTRWNPTQEQIGILEMLYKSGMRTPNAQQIEQITAQLGKYGKIEGKNVFYWFQNHKARERQKKRN-SLGL-GHC-------L-TRKRKCKW-----EYYRKTLELFPLP---------------------
Vitis_vinifera_GSVIVT01011738001 --VAISP-LTSDQ-----FGSSRWNPTPEQLQALEELYRRGTRTPTAEQIQQIAAQLRLFGKIEGKNVFYWFQNHKARERQKREL-ESDSEEQQIE--KSEI---ST-ERWLIDT--HLEQTLQLFPVG----FNA----TNF--TL---
Vitis_vinifera_GSVIVT01013388001 MEVVVGGQMQISVAGHKISSRQRWTPTPVQLQILERIFDQGNGTPSKQKIKEITTELTQHGQISETNVYNWFQNRRARSKRKQSVPL----P--DEVE-VEKEKKTKPDNIIYFQPEMGSE-MHCLDT-FSLRETGLIKVEVPGSPYREG
Vitis_vinifera_GSVIVT01016360001 MDVIKA---GGGGGNGG-TKCGRWNPTTEQVKVLTDLFRSGLRTPSTDQIQKISSQLSFYGKIESKNVFYWFQNHKARERQKRRV-SVD-------------S------------NQSEPETLQLFPLSKLLTCKEETEM-H-P--FL--
Vitis_vinifera_GSVIVT01018787001 MEPNEDS---GSSGSCR-QSSTRWTPTTDQIRILKDLYNNGVRSPSAEQIQRISARLRQYGKIEGKNVFYWFQNHKARERQKRFT-TD---QRSP-IHKSPVQMGINQSFWA---TMEQEETLPLFPMAGFC-IKPA-KTSR-TS-YASP
Vitis_vinifera_GSVIVT01021144001 MAHWPSMH-QW--RSPEP--KPRWNPKPEQIRILEAIFNSGMVNPPRDEIRKIRAQLQEFGQVGDANVFYWFQNRKSRSKHKQRHQTQQTP--SEKLGASPVPQTGS----PDLT--DEEEKMKL-QLS-SQIALGINVAEVAVADVLSY
Vitis_vinifera_GSVIVT01025075001 ------------------AASSRWCPTPEQLMILEEMYRGGVRTPNASQIQQITAHLSFYGKIEGKNVFYWFQNHKARDRQKRKL-SKQLQQQQ----QFH-------------------------------------------------
Vitis_vinifera_GSVIVT01026636001 -------QVQISVTGHKISARQRWTPTPVQLQILERIFDQGYGTPSKQKIKEITSDLSQHGQISETNVYNWFQNRRAQSKRKQLITM----P--EEVA-VEKDQKTKSENFLCFQPEIGSR-LHFLDQ-FGIKA--QIKMEVPGSPYQED
Vitis_vinifera_GSVIVT01026638001 -------QMQISVTGHKITARQRWTPTPVQLQILERIFDQGYGTPSKQKIKEITSDLSQHGQISETNVYNWFQNRRARSKRKQLVTA----P--DEVE-VEKDKKTKSENFLCFQPELGSR-LDFLDQ-FGIKA--QIKMEVPGSPYQED
Vitis_vinifera_GSVIVT01029942001 ME-------RG--RN-EP-VRSRWTPKPEQIIILESIFNSGMVNPPKDETVRIRKLLEPYGSVGDANVFYWFQNRRSRSRRRQRQQA-RGAGGA-LSAVSS-SS--------DFS----SGQVGLQE--MSNL---INVPEVPKMQVLSS
Zostera_marina_Zosma103g00490_1 MKMMTMGQIQISVRQNMVTARQRWNPTTMQLQILEGMFKQGNGTPNKVKIKEITFGLLQHGEISETNVYNWFQNRRARFKRKRKQAS---------IT------------V---------------------------------------
Zostera_marina_Zosma107g00040_1 MAHWPSLH-QW--RTPEP--KPRWNPKPEQIRILEAIFNSGMVNPPRDEIRRIRVQLQEYGQVGDANVFYWFQNRKSRSKHKQRQQSQQQTISVCKSLSSPAHAHQ--QAQEQWSPAMDETKGKMHQFS-AEM---INEAEVGVALVLSS
Zostera_marina_Zosma114g00510_1 ------------------APSTRWCPTPEQLMILEEMYRSGIRTPNASQIQQITAHLSYYGKIEGKNVFYWFQNHKARDRQKRRP-SRHHHLLQ----PAHQ---STNVPWLTVV-----KTLDLFPTS----KGE----TN--------
Zostera_marina_Zosma128g00240_1 MG-----EL----AAAAVLTNARWNPSKEQIGMLESLYKQGIRTPTADQIQDIAGKLREHGSIEGKNVFYWFQNHKARQRQKQKQETACFNPP-PGIGYYPVPPNLSNDAEFSPHPNGTHETLQLFPL-STFP---DD--D-H-LNLE--
Zostera_marina_Zosma147g00110_1 MEC-------QRSTGGG-SKCGRWNPTAEQVKVLTDLFKSGLRTPSTDQIQKISCQLSSMGKIESKNVFYWFQNHKARERKKRRH-ALNILTYT--------NCSAAAAE-------LDKETLELFPLSWIARHKEGN---E-SS-----
Zostera_marina_Zosma31g00850_1 MG-------KSP-AS-EP-VRSRWTPKPEQILVLEHIFNSGMVNPPKDETVRIKRLLEKFGPVGDANVFYWFQNRRSRSRRRQKQGV----SGV-----GS-SSS-------DFT----SRQMGVPK--EPHL---INVPEVPETDILSS
Zostera_marina_Zosma34g00290_1 MEMSENEG--GSSSSCR-QSSTRWIPTTDQIRILKDLYNSGLRSPNADQIQRISARLRQYGKIEGKNVFYWFQNHKARERQKRLT-VDIAAAAT--NNN--LQMGVGVGVWPAPHIREEEETLPLFPISYFL-QQH--SNME-TS-YYSS
Zostera_marina_Zosma376g00140_1 ------------------MPSTRWCPTPEQLMILEGMYRSGIRTPNASQIQHITVYLSCYGKIEGKNVFYWFQNHKARDKQKRLI-CRQQEKQRLQ--N--I---NTSISW-VES-----KTLDLFPTS----RDI--------------
Zostera_marina_Zosma44g00200_1 MNLYNSI--HSSCST-EP-VRSRWTPKPEQILLLESIFNSGMVNPPKDETVRIRKLLEKFGPVGDVNVFYWFQNRRSRSRRRQKQQAMSAGYGV-----SS-SS--------DFT----SRQMGFPG--V-GL---INVLEVPGMNILSS
Zostera_marina_Zosma52g00180_1 MARWTSMH-QW--KTPDP--KPRWNPKAEQIRILEGIFNSGIVNPPRDEIKRIRVQLQEYGQVGDANVFYWFQNRKSRNKHKIKQRS-QSIHTT-----SPSSNVHS----NQLTIQYQTTPVNTISI--SGIGISINVEEVGAATVLSS
Zostera_marina_Zosma537g00050_1 MDIAMGGQIQISIHQNMITARQRWNPTAMQVQILEDLFKQGNGTLIKGKIKEITLELSQHGEISETNVYNWFQNRRARCKRKQQR-----------------------------------------------------------------
Zostera_marina_Zosma53g00970_1 ------------------APSTRWCPTPEQLMILEEMYRTGIRTPNAAQIRQITAHLSYYGKIEGKNVFYWFQNHKARDRQKRRL-SCLQQQQNL---HLPH---------IGCV-----KTLDLFPTA----KDI----TN--------
Zostera_marina_Zosma6g01650_1 MDQLPPSEA----SNASSVPNSRWNPTNEQISLLETLYKQGVRTPTAEQIQEIAGKLREYGSIEGKNVFYWFQNHKARQRQKQKQETACFNP----HGFYPVQNRSRE--VKEYSCSNTQQTLQLFPL-LTGKDYE--------PTVI--
